# Supplementary material for: Identification of the CFTR c.1666A>G Mutation in Hereditary Inclusion Body Myopathy Using Next-Generation Sequencing Analysis
Source: Front Neurosci. 2018 May 22;12:329. doi: 10.3389/fnins.2018.00329 (PMC5972215; doi:10.3389/fnins.2018.00329)
Supplement: Supplementary file 1 [file Table_1.XLS]

Gene_id	readcount_Test	readcount_control	log2FoldChange	pval	padj	Associated Gene Name	Description
ENSG00000000005	79.0545913939615	4.20218962951074	4.2336	3.449e-10	6.297e-08	TNMD	tenomodulin [Source:HGNC Symbol;Acc:17757]
ENSG00000001036	340.349356075669	166.003577395014	1.0358	0.00087476	0.023933	FUCA2	fucosidase, alpha-L- 2, plasma [Source:HGNC Symbol;Acc:4008]
ENSG00000002586	7804.15234983209	4089.31632896803	0.93238	0.000265	0.0092777	CD99	CD99 molecule [Source:HGNC Symbol;Acc:7082]
ENSG00000003137	394.045488998137	94.5716730809949	2.0589	5.7028e-10	1.016e-07	CYP26B1	cytochrome P450, family 26, subfamily B, polypeptide 1 [Source:HGNC Symbol;Acc:20581]
ENSG00000003249	840.153651417954	3148.72238367335	-1.906	7.9541e-13	2.157e-10	DBNDD1	dysbindin (dystrobrevin binding protein 1) domain containing 1 [Source:HGNC Symbol;Acc:28455]
ENSG00000003989	1400.28000500578	6385.6621628695	-2.1891	8.6491e-08	9.6954e-06	SLC7A2	solute carrier family 7 (cationic amino acid transporter, y+ system), member 2 [Source:HGNC Symbol;Acc:11060]
ENSG00000004468	261.828169317452	1031.75463754348	-1.9784	3.2848e-12	8.1304e-10	CD38	CD38 molecule [Source:HGNC Symbol;Acc:1667]
ENSG00000005073	130.967810908216	273.497040030071	-1.0623	0.0011733	0.029903	HOXA11	homeobox A11 [Source:HGNC Symbol;Acc:5101]
ENSG00000005238	898.363091824738	462.635066804397	0.95742	0.00046808	0.014572	FAM214B	family with sequence similarity 214, member B [Source:HGNC Symbol;Acc:25666]
ENSG00000005379	271.996471774859	571.621589340153	-1.0715	0.00023113	0.0082921	BZRAP1	benzodiazapine receptor (peripheral) associated protein 1 [Source:HGNC Symbol;Acc:16831]
ENSG00000005513	770.558605278274	165.64480674887	2.2178	7.6668e-14	2.6929e-11	SOX8	SRY (sex determining region Y)-box 8 [Source:HGNC Symbol;Acc:11203]
ENSG00000005884	2475.66892114913	766.97467173117	1.6906	1.3484e-09	2.3129e-07	ITGA3	integrin, alpha 3 (antigen CD49C, alpha 3 subunit of VLA-3 receptor) [Source:HGNC Symbol;Acc:6139]
ENSG00000006025	1342.84128381821	3548.00532883529	-1.4017	9.4653e-08	1.0483e-05	OSBPL7	oxysterol binding protein-like 7 [Source:HGNC Symbol;Acc:16387]
ENSG00000006327	2669.82008656006	820.539721484401	1.7021	0.00070905	0.020271	TNFRSF12A	tumor necrosis factor receptor superfamily, member 12A [Source:HGNC Symbol;Acc:18152]
ENSG00000006432	47.7026777039468	174.326176080472	-1.8696	1.5925e-06	0.00012364	MAP3K9	mitogen-activated protein kinase kinase kinase 9 [Source:HGNC Symbol;Acc:6861]
ENSG00000006534	293.996292709572	113.81257125527	1.3691	3.7046e-05	0.0018339	ALDH3B1	aldehyde dehydrogenase 3 family, member B1 [Source:HGNC Symbol;Acc:410]
ENSG00000006704	846.049818833676	2116.12487428341	-1.3226	7.914e-07	6.8675e-05	GTF2IRD1	GTF2I repeat domain containing 1 [Source:HGNC Symbol;Acc:4661]
ENSG00000007237	1774.00395174101	962.32496044131	0.88241	0.0010004	0.026371	GAS7	growth arrest-specific 7 [Source:HGNC Symbol;Acc:4169]
ENSG00000007314	7124.52044695224	12601.7462063647	-0.82276	0.0017352	0.040917	SCN4A	sodium channel, voltage-gated, type IV, alpha subunit [Source:HGNC Symbol;Acc:10591]
ENSG00000008282	1335.9462071994	2695.83967875132	-1.0129	9.1585e-05	0.003847	SYPL1	synaptophysin-like 1 [Source:HGNC Symbol;Acc:11507]
ENSG00000008988	13180.6429333014	28909.623173994	-1.1331	9.7056e-06	0.00059164	RPS20	ribosomal protein S20 [Source:HGNC Symbol;Acc:10405]
ENSG00000009709	783.369441135736	411.640383769599	0.92831	0.0009849	0.026032	PAX7	paired box 7 [Source:HGNC Symbol;Acc:8621]
ENSG00000010295	2801.40248715833	1372.70166786791	1.0291	7.4239e-05	0.0032594	IFFO1	intermediate filament family orphan 1 [Source:HGNC Symbol;Acc:24970]
ENSG00000010327	4564.77716104561	1536.38779738554	1.571	1.5543e-09	2.6342e-07	STAB1	stabilin 1 [Source:HGNC Symbol;Acc:18628]
ENSG00000010610	493.144084329084	179.227423132493	1.4602	1.5195e-06	0.00012025	CD4	CD4 molecule [Source:HGNC Symbol;Acc:1678]
ENSG00000010932	48.9213898607272	11.3403668387456	2.109	0.00086504	0.023755	FMO1	flavin containing monooxygenase 1 [Source:HGNC Symbol;Acc:3769]
ENSG00000011028	7959.95256150965	3359.56689543165	1.2445	2.7802e-05	0.0014576	MRC2	mannose receptor, C type 2 [Source:HGNC Symbol;Acc:16875]
ENSG00000011105	1984.45230617996	972.110233528967	1.0295	0.00010394	0.0042925	TSPAN9	tetraspanin 9 [Source:HGNC Symbol;Acc:21640]
ENSG00000011201	252.455075857928	570.859235213858	-1.1771	5.5299e-05	0.0025429	KAL1	Kallmann syndrome 1 sequence [Source:HGNC Symbol;Acc:6211]
ENSG00000011422	111.230061719681	35.0604447151127	1.6656	0.00019712	0.0072624	PLAUR	plasminogen activator, urokinase receptor [Source:HGNC Symbol;Acc:9053]
ENSG00000011426	40.3928537411316	7.98231190909259	2.3392	0.0012541	0.031536	ANLN	anillin, actin binding protein [Source:HGNC Symbol;Acc:14082]
ENSG00000011600	897.338283961696	315.216880141762	1.5093	8.442e-08	9.4921e-06	TYROBP	TYRO protein tyrosine kinase binding protein [Source:HGNC Symbol;Acc:12449]
ENSG00000012779	250.72885772536	81.467838510028	1.6218	2.7261e-06	0.00019752	ALOX5	arachidonate 5-lipoxygenase [Source:HGNC Symbol;Acc:435]
ENSG00000013016	522.675981158173	226.635930533335	1.2055	5.454e-05	0.0025174	EHD3	EH-domain containing 3 [Source:HGNC Symbol;Acc:3244]
ENSG00000013364	3351.67836661467	1415.85785341757	1.2432	0.0002654	0.0092777	MVP	major vault protein [Source:HGNC Symbol;Acc:7531]
ENSG00000013563	428.049731999673	942.638191659664	-1.1389	3.3936e-05	0.0017145	DNASE1L1	deoxyribonuclease I-like 1 [Source:HGNC Symbol;Acc:2957]
ENSG00000013725	108.217231361931	29.1950517967217	1.8901	3.8005e-05	0.0018694	CD6	CD6 molecule [Source:HGNC Symbol;Acc:1691]
ENSG00000013810	284.58364681947	129.92885459186	1.1311	0.00046823	0.014572	TACC3	transforming, acidic coiled-coil containing protein 3 [Source:HGNC Symbol;Acc:11524]
ENSG00000015285	206.80832071709	82.7340405598147	1.3217	0.00018231	0.0068123	WAS	Wiskott-Aldrich syndrome [Source:HGNC Symbol;Acc:12731]
ENSG00000017427	1365.84105405259	498.174293332167	1.4551	1.0109e-07	1.1063e-05	IGF1	insulin-like growth factor 1 (somatomedin C) [Source:HGNC Symbol;Acc:5464]
ENSG00000018408	787.732925927912	430.238938984092	0.87257	0.0019453	0.044867	WWTR1	WW domain containing transcription regulator 1 [Source:HGNC Symbol;Acc:24042]
ENSG00000018625	24629.2470699147	55697.7896273972	-1.1772	9.0504e-05	0.0038103	ATP1A2	ATPase, Na+/K+ transporting, alpha 2 polypeptide [Source:HGNC Symbol;Acc:800]
ENSG00000020633	161.723317849818	70.4862423174266	1.1981	0.0017052	0.04039	RUNX3	runt-related transcription factor 3 [Source:HGNC Symbol;Acc:10473]
ENSG00000023445	422.517923489338	101.634651957724	2.0556	1.9769e-10	3.7972e-08	BIRC3	baculoviral IAP repeat containing 3 [Source:HGNC Symbol;Acc:591]
ENSG00000023892	169.660345176735	56.6952519526706	1.5813	4.8284e-05	0.0022771	DEF6	differentially expressed in FDCP 6 homolog (mouse) [Source:HGNC Symbol;Acc:2760]
ENSG00000025156	569.096944592671	1048.52769117536	-0.88162	0.0014173	0.034848	HSF2	heat shock transcription factor 2 [Source:HGNC Symbol;Acc:5225]
ENSG00000025708	1059.4626953849	414.477369759375	1.354	7.3223e-07	6.413e-05	TYMP	thymidine phosphorylase [Source:HGNC Symbol;Acc:3148]
ENSG00000026103	295.17790141364	96.3298214255524	1.6155	1.5377e-06	0.00012123	FAS	Fas (TNF receptor superfamily, member 6) [Source:HGNC Symbol;Acc:11920]
ENSG00000026297	401.708467073582	188.198947018791	1.0939	0.00037276	0.012209	RNASET2	ribonuclease T2 [Source:HGNC Symbol;Acc:21686]
ENSG00000026508	1318.63118845723	498.438118922634	1.4036	3.2492e-07	3.1288e-05	CD44	CD44 molecule (Indian blood group) [Source:HGNC Symbol;Acc:1681]
ENSG00000029153	38.5542851538497	6.09225076930166	2.6618	0.00058228	0.017473	ARNTL2	aryl hydrocarbon receptor nuclear translocator-like 2 [Source:HGNC Symbol;Acc:18984]
ENSG00000029993	170.677806106178	69.8122510057518	1.2897	0.00062913	0.018503	HMGB3	high mobility group box 3 [Source:HGNC Symbol;Acc:5004]
ENSG00000030304	102.892980915957	15.7694143191669	2.7059	3.3302e-05	0.0016864	MUSK	muscle, skeletal, receptor tyrosine kinase [Source:HGNC Symbol;Acc:7525]
ENSG00000030582	5204.82299275969	2794.06767438521	0.89748	0.00051645	0.015846	GRN	granulin [Source:HGNC Symbol;Acc:4601]
ENSG00000033327	677.322931769493	315.632365250634	1.1016	0.00011524	0.0046605	GAB2	GRB2-associated binding protein 2 [Source:HGNC Symbol;Acc:14458]
ENSG00000034510	9088.05970207661	5147.38774007054	0.82013	0.0011078	0.028655	TMSB10	thymosin beta 10 [Source:HGNC Symbol;Acc:11879]
ENSG00000034971	348.571637446814	1811.25130390874	-2.3775	1.423e-17	8.6031e-15	MYOC	myocilin, trabecular meshwork inducible glucocorticoid response [Source:HGNC Symbol;Acc:7610]
ENSG00000035664	1560.25261494436	3264.41590812057	-1.065	3.8598e-05	0.0018904	DAPK2	death-associated protein kinase 2 [Source:HGNC Symbol;Acc:2675]
ENSG00000038427	758.203478076689	276.823446607832	1.4536	4.9086e-07	4.4046e-05	VCAN	versican [Source:HGNC Symbol;Acc:2464]
ENSG00000038945	150.378304644077	47.7303103074297	1.6556	2.9646e-05	0.0015356	MSR1	macrophage scavenger receptor 1 [Source:HGNC Symbol;Acc:7376]
ENSG00000039068	108.413584633536	26.4041414943453	2.0377	9.3635e-06	0.00057173	CDH1	cadherin 1, type 1, E-cadherin (epithelial) [Source:HGNC Symbol;Acc:1748]
ENSG00000041982	2388.04030315269	468.710364531405	2.3491	2.4509e-06	0.00018042	TNC	tenascin C [Source:HGNC Symbol;Acc:5318]
ENSG00000042493	453.661239018415	146.957888719757	1.6262	1.7255e-07	1.7875e-05	CAPG	capping protein (actin filament), gelsolin-like [Source:HGNC Symbol;Acc:1474]
ENSG00000043462	209.316094076919	95.7376106874405	1.1285	0.0011936	0.030318	LCP2	lymphocyte cytosolic protein 2 (SH2 domain containing leukocyte protein of 76kDa) [Source:HGNC Symbol;Acc:6529]
ENSG00000043591	57.8055290708188	17.6594754589579	1.7108	0.0021853	0.049022	ADRB1	adrenoceptor beta 1 [Source:HGNC Symbol;Acc:285]
ENSG00000046653	322.413072021704	96.1596780373694	1.7454	1.8078e-07	1.8676e-05	GPM6B	glycoprotein M6B [Source:HGNC Symbol;Acc:4461]
ENSG00000047936	10.28065291212	90.7097702278502	-3.1413	3.4078e-06	0.00023939	ROS1	c-ros oncogene 1 , receptor tyrosine kinase [Source:HGNC Symbol;Acc:10261]
ENSG00000053524	209.577898439057	84.3339471449102	1.3133	0.0007351	0.020797	MCF2L2	MCF.2 cell line derived transforming sequence-like 2 [Source:HGNC Symbol;Acc:30319]
ENSG00000054793	2519.26606056389	922.545313691081	1.4493	5.9195e-08	6.9748e-06	ATP9A	ATPase, class II, type 9A [Source:HGNC Symbol;Acc:13540]
ENSG00000054938	988.949253784579	239.407323422386	2.0464	3.7471e-07	3.5434e-05	CHRDL2	chordin-like 2 [Source:HGNC Symbol;Acc:24168]
ENSG00000054967	263.271582383659	900.080799089172	-1.7735	4.1287e-10	7.5009e-08	RELT	RELT tumor necrosis factor receptor [Source:HGNC Symbol;Acc:13764]
ENSG00000055118	83.3120325684477	30.2976926993825	1.4593	0.0020795	0.047123	KCNH2	potassium voltage-gated channel, subfamily H (eag-related), member 2 [Source:HGNC Symbol;Acc:6251]
ENSG00000058404	3033.93607423017	6331.43421951105	-1.0613	3.8946e-05	0.0018999	CAMK2B	calcium/calmodulin-dependent protein kinase II beta [Source:HGNC Symbol;Acc:1461]
ENSG00000060138	65697.7814900032	132856.877619811	-1.016	6.9009e-05	0.0030812	YBX3	Y box binding protein 3 [Source:HGNC Symbol;Acc:2428]
ENSG00000060718	50.4747044037808	11.4788618750361	2.1366	0.000974	0.025907	COL11A1	collagen, type XI, alpha 1 [Source:HGNC Symbol;Acc:2186]
ENSG00000060982	114.886198190022	42.677403737004	1.4287	0.00090651	0.024533	BCAT1	branched chain amino-acid transaminase 1, cytosolic [Source:HGNC Symbol;Acc:976]
ENSG00000061337	228.551235245398	102.11343377038	1.1623	0.00069363	0.019907	LZTS1	leucine zipper, putative tumor suppressor 1 [Source:HGNC Symbol;Acc:13861]
ENSG00000062524	417.365167751588	6.14896523202932	6.0848	1.7464e-11	3.8073e-09	LTK	leukocyte receptor tyrosine kinase [Source:HGNC Symbol;Acc:6721]
ENSG00000064205	4543.31111353136	2392.41714912422	0.92528	0.0021008	0.047489	WISP2	WNT1 inducible signaling pathway protein 2 [Source:HGNC Symbol;Acc:12770]
ENSG00000064300	968.656730471364	177.375592585652	2.4492	2.4914e-12	6.3367e-10	NGFR	nerve growth factor receptor [Source:HGNC Symbol;Acc:7809]
ENSG00000064547	79.7213471886415	22.3404469011251	1.8353	0.00031088	0.010567	LPAR2	lysophosphatidic acid receptor 2 [Source:HGNC Symbol;Acc:3168]
ENSG00000064601	1911.96308697426	1074.23556892807	0.83174	0.0016903	0.040088	CTSA	cathepsin A [Source:HGNC Symbol;Acc:9251]
ENSG00000064666	387.041919783773	166.097259597298	1.2205	0.0017561	0.041257	CNN2	calponin 2 [Source:HGNC Symbol;Acc:2156]
ENSG00000064687	1545.84401415753	839.511742654636	0.88077	0.00088671	0.024206	ABCA7	ATP-binding cassette, sub-family A (ABC1), member 7 [Source:HGNC Symbol;Acc:37]
ENSG00000064787	171.491566830417	4.20218962951074	5.3509	3.5195e-21	3.5081e-18	BCAS1	breast carcinoma amplified sequence 1 [Source:HGNC Symbol;Acc:974]
ENSG00000065029	1485.11841336075	2747.70635627769	-0.88765	0.00058369	0.017487	ZNF76	zinc finger protein 76 [Source:HGNC Symbol;Acc:13149]
ENSG00000065154	753.37307983588	1324.7695658204	-0.81431	0.0020027	0.045925	OAT	ornithine aminotransferase [Source:HGNC Symbol;Acc:8091]
ENSG00000065308	838.487986420188	410.487610645267	1.0305	0.00025552	0.008992	TRAM2	translocation associated membrane protein 2 [Source:HGNC Symbol;Acc:16855]
ENSG00000065361	2001.94022851164	115.375510100809	4.117	1.009e-41	7.4423e-38	ERBB3	v-erb-b2 erythroblastic leukemia viral oncogene homolog 3 (avian) [Source:HGNC Symbol;Acc:3431]
ENSG00000065518	3659.70836772479	6801.49229869171	-0.89412	0.00048391	0.014992	NDUFB4	NADH dehydrogenase (ubiquinone) 1 beta subcomplex, 4, 15kDa [Source:HGNC Symbol;Acc:7699]
ENSG00000065717	2168.88524226419	5625.79275714228	-1.3751	5.3714e-05	0.0024918	TLE2	transducin-like enhancer of split 2 (E(sp1) homolog, Drosophila) [Source:HGNC Symbol;Acc:11838]
ENSG00000065882	1785.32796424253	6186.06992310942	-1.7928	5.9415e-12	1.4511e-09	TBC1D1	TBC1 (tre-2/USP6, BUB2, cdc16) domain family, member 1 [Source:HGNC Symbol;Acc:11578]
ENSG00000065978	31564.413069061	54953.3501900579	-0.79991	0.0015179	0.036781	YBX1	Y box binding protein 1 [Source:HGNC Symbol;Acc:8014]
ENSG00000065989	985.064558545655	1750.73769908354	-0.82967	0.0017237	0.040699	PDE4A	phosphodiesterase 4A, cAMP-specific [Source:HGNC Symbol;Acc:8780]
ENSG00000066294	143.910589043323	45.9787442039293	1.6461	5.0911e-05	0.0023827	CD84	CD84 molecule [Source:HGNC Symbol;Acc:1704]
ENSG00000066336	686.839172299419	218.017857905517	1.6555	1.4798e-08	2.0288e-06	SPI1	spleen focus forming virus (SFFV) proviral integration oncogene spi1 [Source:HGNC Symbol;Acc:11241]
ENSG00000067369	614.495549141994	331.502044013142	0.89038	0.0021935	0.049148	TP53BP1	tumor protein p53 binding protein 1 [Source:HGNC Symbol;Acc:11999]
ENSG00000068024	1389.81175463694	3768.17301693679	-1.439	4.5718e-08	5.5281e-06	HDAC4	histone deacetylase 4 [Source:HGNC Symbol;Acc:14063]
ENSG00000068079	515.253806740645	270.844624763986	0.92782	0.0015045	0.036528	IFI35	interferon-induced protein 35 [Source:HGNC Symbol;Acc:5399]
ENSG00000068137	3434.29841604034	8797.60018487849	-1.3571	1.5104e-07	1.5736e-05	PLEKHH3	pleckstrin homology domain containing, family H (with MyTH4 domain) member 3 [Source:HGNC Symbol;Acc:26105]
ENSG00000068796	280.066850260711	121.291035240871	1.2073	0.00026995	0.0094012	KIF2A	kinesin heavy chain member 2A [Source:HGNC Symbol;Acc:6318]
ENSG00000068976	88116.9023800013	273066.57458457	-1.6318	8.0924e-05	0.0034825	PYGM	phosphorylase, glycogen, muscle [Source:HGNC Symbol;Acc:9726]
ENSG00000069011	2071.54751954066	4399.28229935947	-1.0866	2.43e-05	0.0013007	PITX1	paired-like homeodomain 1 [Source:HGNC Symbol;Acc:9004]
ENSG00000069399	762.752480132427	409.304452022437	0.89804	0.0011377	0.029238	BCL3	B-cell CLL/lymphoma 3 [Source:HGNC Symbol;Acc:998]
ENSG00000069424	551.700372011474	223.637909103219	1.3027	8.1208e-06	0.00050676	KCNAB2	potassium voltage-gated channel, shaker-related subfamily, beta member 2 [Source:HGNC Symbol;Acc:6229]
ENSG00000069849	793.309184824559	372.09543996473	1.0922	8.8254e-05	0.0037455	ATP1B3	ATPase, Na+/K+ transporting, beta 3 polypeptide [Source:HGNC Symbol;Acc:806]
ENSG00000069869	821.227213975792	1890.09305611691	-1.2026	6.5191e-06	0.0004218	NEDD4	neural precursor cell expressed, developmentally down-regulated 4, E3 ubiquitin protein ligase [Source:HGNC Symbol;Acc:7727]
ENSG00000070423	1781.60147872592	3324.53882597364	-0.89998	0.00059153	0.01765	RNF126	ring finger protein 126 [Source:HGNC Symbol;Acc:21151]
ENSG00000070501	721.833568689151	1327.94431287976	-0.87946	0.00089855	0.02442	POLB	polymerase (DNA directed), beta [Source:HGNC Symbol;Acc:9174]
ENSG00000071082	13472.2027755365	24804.0110423793	-0.88059	0.00089569	0.024361	RPL31	ribosomal protein L31 [Source:HGNC Symbol;Acc:10334]
ENSG00000072195	17043.248290275	33787.6787910275	-0.9873	0.00061509	0.018177	SPEG	SPEG complex locus [Source:HGNC Symbol;Acc:16901]
ENSG00000072210	2671.26661991599	1471.04814384082	0.86068	0.00090083	0.024455	ALDH3A2	aldehyde dehydrogenase 3 family, member A2 [Source:HGNC Symbol;Acc:403]
ENSG00000072401	1417.29017788079	2552.11451440704	-0.84856	0.0011105	0.028701	UBE2D1	ubiquitin-conjugating enzyme E2D 1 [Source:HGNC Symbol;Acc:12474]
ENSG00000072422	1618.4567886107	7009.46438754816	-2.1147	2.0797e-05	0.0011454	RHOBTB1	Rho-related BTB domain containing 1 [Source:HGNC Symbol;Acc:18738]
ENSG00000072694	197.704378553305	78.9855666321252	1.3237	0.00019512	0.0072105	FCGR2B	Fc fragment of IgG, low affinity IIb, receptor (CD32) [Source:HGNC Symbol;Acc:3618]
ENSG00000072840	444.6881990357	182.85588589367	1.2821	3.4109e-05	0.0017187	EVC	Ellis van Creveld syndrome [Source:HGNC Symbol;Acc:3497]
ENSG00000073331	238.081129545947	85.695094250374	1.4742	2.5274e-05	0.0013431	ALPK1	alpha-kinase 1 [Source:HGNC Symbol;Acc:20917]
ENSG00000073754	1.50641517887506	22.2837324383975	-3.8868	0.00045433	0.01426	CD5L	CD5 molecule-like [Source:HGNC Symbol;Acc:1690]
ENSG00000074047	252.49952624424	118.298333198419	1.0939	0.0011586	0.029592	GLI2	GLI family zinc finger 2 [Source:HGNC Symbol;Acc:4318]
ENSG00000075618	1821.11512065228	743.358646858324	1.2927	1.1323e-06	9.4267e-05	FSCN1	fascin homolog 1, actin-bundling protein (Strongylocentrotus purpuratus) [Source:HGNC Symbol;Acc:11148]
ENSG00000075914	2066.04197847499	650.480562564708	1.6673	5.4325e-10	9.8212e-08	EXOSC7	exosome component 7 [Source:HGNC Symbol;Acc:28112]
ENSG00000076604	258.836339663924	54.3580573521156	2.2515	5.5427e-10	9.9715e-08	TRAF4	TNF receptor-associated factor 4 [Source:HGNC Symbol;Acc:12034]
ENSG00000076641	248.537135025448	103.386218061224	1.2654	0.00016938	0.0063939	PAG1	phosphoprotein associated with glycosphingolipid microdomains 1 [Source:HGNC Symbol;Acc:30043]
ENSG00000076826	11.1437619784042	50.3510772216231	-2.1758	0.00057571	0.017304	CAMSAP3	calmodulin regulated spectrin-associated protein family, member 3 [Source:HGNC Symbol;Acc:29307]
ENSG00000076944	93.1691823216704	26.8829233070018	1.7932	0.0001534	0.0058626	STXBP2	syntaxin binding protein 2 [Source:HGNC Symbol;Acc:11445]
ENSG00000077150	1874.49416281826	733.995441120596	1.3527	4.1667e-07	3.8805e-05	NFKB2	nuclear factor of kappa light polypeptide gene enhancer in B-cells 2 (p49/p100) [Source:HGNC Symbol;Acc:7795]
ENSG00000077274	654.058539410396	94.4081119338691	2.7924	1.5627e-18	1.0559e-15	CAPN6	calpain 6 [Source:HGNC Symbol;Acc:1483]
ENSG00000078081	13.6935367466781	0	Inf	0.001942	0.04482	LAMP3	lysosomal-associated membrane protein 3 [Source:HGNC Symbol;Acc:14582]
ENSG00000078804	2338.23480352145	1203.54840952437	0.95813	0.00023242	0.0083127	TP53INP2	tumor protein p53 inducible nuclear protein 2 [Source:HGNC Symbol;Acc:16104]
ENSG00000078900	59.6699963180564	7.98231190909259	2.9021	8.2955e-06	0.00051592	TP73	tumor protein p73 [Source:HGNC Symbol;Acc:12003]
ENSG00000079156	859.849399198044	1881.31800458302	-1.1296	2.8371e-05	0.0014779	OSBPL6	oxysterol binding protein-like 6 [Source:HGNC Symbol;Acc:16388]
ENSG00000079435	748.736585888808	354.586361170784	1.0783	0.00015679	0.0059736	LIPE	lipase, hormone-sensitive [Source:HGNC Symbol;Acc:6621]
ENSG00000079739	10769.2899295442	31106.4425889888	-1.5303	1.4113e-05	0.00082227	PGM1	phosphoglucomutase 1 [Source:HGNC Symbol;Acc:8905]
ENSG00000080823	118.338634455159	46.7978127929519	1.3384	0.0012544	0.031536	MOK	MOK protein kinase [Source:HGNC Symbol;Acc:9833]
ENSG00000081052	519.731050868824	1448.76567425582	-1.479	6.8599e-08	7.9558e-06	COL4A4	collagen, type IV, alpha 4 [Source:HGNC Symbol;Acc:2206]
ENSG00000081237	298.015379204009	100.280087093317	1.5714	2.5351e-06	0.00018551	PTPRC	protein tyrosine phosphatase, receptor type, C [Source:HGNC Symbol;Acc:9666]
ENSG00000081248	7966.2803165873	23026.8410371127	-1.5313	0.00034129	0.011422	CACNA1S	calcium channel, voltage-dependent, L type, alpha 1S subunit [Source:HGNC Symbol;Acc:1397]
ENSG00000081320	224.230791958243	107.581825449678	1.0596	0.0021289	0.047904	STK17B	serine/threonine kinase 17b [Source:HGNC Symbol;Acc:11396]
ENSG00000082014	3354.59562057806	7070.35038643274	-1.0756	3.1493e-05	0.0016154	SMARCD3	SWI/SNF related, matrix associated, actin dependent regulator of chromatin, subfamily d, member 3 [Source:HGNC Symbol;Acc:11108]
ENSG00000082074	201.007360911016	82.1418298217028	1.2911	0.00029241	0.010069	FYB	FYN binding protein [Source:HGNC Symbol;Acc:4036]
ENSG00000082146	1309.04074102188	2825.5836946454	-1.11	2.4065e-05	0.00129	STRADB	STE20-related kinase adaptor beta [Source:HGNC Symbol;Acc:13205]
ENSG00000082196	105.665007615791	40.6739136717578	1.3773	0.0016765	0.039865	C1QTNF3	C1q and tumor necrosis factor related protein 3 [Source:HGNC Symbol;Acc:14326]
ENSG00000082293	290.766108375995	11.2836523760179	4.6876	4.4834e-26	9.7264e-23	COL19A1	collagen, type XIX, alpha 1 [Source:HGNC Symbol;Acc:2196]
ENSG00000082397	708.383284578256	185.823521825286	1.9306	9.9551e-11	2.0173e-08	EPB41L3	erythrocyte membrane protein band 4.1-like 3 [Source:HGNC Symbol;Acc:3380]
ENSG00000083720	820.453005682132	308.130098007591	1.4129	4.6727e-07	4.2551e-05	OXCT1	3-oxoacid CoA transferase 1 [Source:HGNC Symbol;Acc:8527]
ENSG00000083845	10316.1316673305	18270.9057037534	-0.82465	0.0012403	0.031245	RPS5	ribosomal protein S5 [Source:HGNC Symbol;Acc:10426]
ENSG00000083857	707.852328920378	270.069106155577	1.3901	1.9856e-06	0.00015068	FAT1	FAT tumor suppressor homolog 1 (Drosophila) [Source:HGNC Symbol;Acc:3595]
ENSG00000084628	141.515166138208	569.194769071584	-2.008	0.00011198	0.0045683	NKAIN1	Na+/K+ transporting ATPase interacting 1 [Source:HGNC Symbol;Acc:25743]
ENSG00000084636	1674.15214882063	827.294329910747	1.017	0.00014748	0.0056856	COL16A1	collagen, type XVI, alpha 1 [Source:HGNC Symbol;Acc:2193]
ENSG00000085117	1741.30977064675	905.816804919117	0.94288	0.00027958	0.0096999	CD82	CD82 molecule [Source:HGNC Symbol;Acc:6210]
ENSG00000085265	155.339605065956	20.5071002240619	2.9212	7.6077e-11	1.5587e-08	FCN1	ficolin (collagen/fibrinogen domain containing) 1 [Source:HGNC Symbol;Acc:3623]
ENSG00000087116	687.22067404987	168.082265792766	2.0316	1.4875e-11	3.2849e-09	ADAMTS2	ADAM metallopeptidase with thrombospondin type 1 motif, 2 [Source:HGNC Symbol;Acc:218]
ENSG00000087303	933.467389691317	494.702809477058	0.91604	0.0008263	0.0229	NID2	nidogen 2 (osteonidogen) [Source:HGNC Symbol;Acc:13389]
ENSG00000087495	28.958939762766	1.7766322143356	4.0268	0.00012954	0.005088	PHACTR3	phosphatase and actin regulator 3 [Source:HGNC Symbol;Acc:15833]
ENSG00000088756	298.368533316638	71.5638171092521	2.0598	2.9027e-09	4.6545e-07	ARHGAP28	Rho GTPase activating protein 28 [Source:HGNC Symbol;Acc:25509]
ENSG00000088827	1063.130036648	154.386220483687	2.7837	6.0912e-21	5.9117e-18	SIGLEC1	sialic acid binding Ig-like lectin 1, sialoadhesin [Source:HGNC Symbol;Acc:11127]
ENSG00000088882	172.584274761861	45.6384574275634	1.919	1.4271e-06	0.00011467	CPXM1	carboxypeptidase X (M14 family), member 1 [Source:HGNC Symbol;Acc:15771]
ENSG00000089250	797.156776610771	2859.39515832711	-1.8428	6.3277e-12	1.5253e-09	NOS1	nitric oxide synthase 1 (neuronal) [Source:HGNC Symbol;Acc:7872]
ENSG00000089289	878.196941521573	1583.1830844717	-0.85021	0.0013204	0.03288	IGBP1	immunoglobulin (CD79A) binding protein 1 [Source:HGNC Symbol;Acc:5461]
ENSG00000089356	67.9108294155573	12.7199978139875	2.4165	3.6786e-05	0.0018235	FXYD3	FXYD domain containing ion transport regulator 3 [Source:HGNC Symbol;Acc:4027]
ENSG00000089639	270.120799734864	92.070917333314	1.5528	5.4289e-06	0.00035753	GMIP	GEM interacting protein [Source:HGNC Symbol;Acc:24852]
ENSG00000089685	38.222131745443	3.017768153287	3.6629	3.0247e-05	0.0015645	BIRC5	baculoviral IAP repeat containing 5 [Source:HGNC Symbol;Acc:593]
ENSG00000089692	54.5074446688404	14.3581349920326	1.9246	0.0013172	0.032824	LAG3	lymphocyte-activation gene 3 [Source:HGNC Symbol;Acc:6476]
ENSG00000089820	1179.45823902293	371.83035152087	1.6654	2.3991e-09	3.8807e-07	ARHGAP4	Rho GTPase activating protein 4 [Source:HGNC Symbol;Acc:674]
ENSG00000090382	311.795367745444	33.4539558889601	3.2204	2.1955e-17	1.2652e-14	LYZ	lysozyme [Source:HGNC Symbol;Acc:6740]
ENSG00000090659	213.061131319883	38.021498405672	2.4864	2.857e-10	5.3216e-08	CD209	CD209 molecule [Source:HGNC Symbol;Acc:1641]
ENSG00000090857	968.201390600201	499.00526354991	0.95625	0.00050959	0.015674	PDPR	pyruvate dehydrogenase phosphatase regulatory subunit [Source:HGNC Symbol;Acc:30264]
ENSG00000091129	61.307313678001	7.08146274650715	3.1139	1.4519e-06	0.00011585	NRCAM	neuronal cell adhesion molecule [Source:HGNC Symbol;Acc:7994]
ENSG00000091136	1947.81428559325	889.552918598392	1.1307	2.1624e-05	0.0011815	LAMB1	laminin, beta 1 [Source:HGNC Symbol;Acc:6486]
ENSG00000091262	84.5048460652722	296.88341337113	-1.8128	8.732e-08	9.7587e-06	ABCC6	ATP-binding cassette, sub-family C (CFTR/MRP), member 6 [Source:HGNC Symbol;Acc:57]
ENSG00000091986	7759.83139056229	1978.17601313769	1.9719	1.8499e-08	2.4542e-06	CCDC80	coiled-coil domain containing 80 [Source:HGNC Symbol;Acc:30649]
ENSG00000092969	901.759872910807	358.311031841031	1.3315	1.4543e-06	0.00011585	TGFB2	transforming growth factor, beta 2 [Source:HGNC Symbol;Acc:11768]
ENSG00000094963	507.953778689295	953.37570898497	-0.90835	0.00097453	0.025907	FMO2	flavin containing monooxygenase 2 (non-functional) [Source:HGNC Symbol;Acc:3770]
ENSG00000095059	1104.62680311333	2070.75429898058	-0.9066	0.00053294	0.016257	DHPS	deoxyhypusine synthase [Source:HGNC Symbol;Acc:2869]
ENSG00000095627	38.7530874033205	0.648925200839529	5.9001	2.229e-07	2.24e-05	TDRD1	tudor domain containing 1 [Source:HGNC Symbol;Acc:11712]
ENSG00000095970	66.4908660314397	2.36884295244747	4.8109	6.9616e-10	1.2168e-07	TREM2	triggering receptor expressed on myeloid cells 2 [Source:HGNC Symbol;Acc:17761]
ENSG00000096060	1178.31759163074	4554.2432415908	-1.9505	3.6746e-07	3.4838e-05	FKBP5	FK506 binding protein 5 [Source:HGNC Symbol;Acc:3721]
ENSG00000096996	67.3354233713677	10.9433655996519	2.6213	1.2777e-05	0.00075033	IL12RB1	interleukin 12 receptor, beta 1 [Source:HGNC Symbol;Acc:5971]
ENSG00000097021	188.354734775871	80.0249108310013	1.2349	0.00063408	0.018589	ACOT7	acyl-CoA thioesterase 7 [Source:HGNC Symbol;Acc:24157]
ENSG00000099204	7791.39998691627	3544.14036432717	1.1364	0.0011876	0.030239	ABLIM1	actin binding LIM protein 1 [Source:HGNC Symbol;Acc:78]
ENSG00000099365	93.4358846395424	21.634807237558	2.1106	1.9835e-05	0.0011084	STX1B	syntaxin 1B [Source:HGNC Symbol;Acc:18539]
ENSG00000099625	98.3786333350649	37.152297594979	1.4049	0.0015606	0.037592	C19orf26	chromosome 19 open reading frame 26 [Source:HGNC Symbol;Acc:28617]
ENSG00000099725	298.19073177139	136.134534286617	1.1312	0.00043098	0.013726	PRKY	protein kinase, Y-linked, pseudogene [Source:HGNC Symbol;Acc:9444]
ENSG00000099797	4109.69424723464	8129.8753639896	-0.9842	0.00047137	0.014658	TECR	trans-2,3-enoyl-CoA reductase [Source:HGNC Symbol;Acc:4551]
ENSG00000099875	14290.5915378829	31187.1390023476	-1.1259	1.1237e-05	0.00067168	MKNK2	MAP kinase interacting serine/threonine kinase 2 [Source:HGNC Symbol;Acc:7111]
ENSG00000099960	79.8732500739338	15.5425564682563	2.3615	1.0428e-05	0.00063153	SLC7A4	solute carrier family 7 (orphan transporter), member 4 [Source:HGNC Symbol;Acc:11062]
ENSG00000100036	577.994737573386	1150.08993848145	-0.99262	0.00060833	0.018006	SLC35E4	solute carrier family 35, member E4 [Source:HGNC Symbol;Acc:17058]
ENSG00000100055	417.972779292757	149.496875060387	1.4833	2.2232e-06	0.00016531	CYTH4	cytohesin 4 [Source:HGNC Symbol;Acc:9505]
ENSG00000100079	81.0030614580901	23.1595154901477	1.8064	0.00041684	0.013356	LGALS2	lectin, galactoside-binding, soluble, 2 [Source:HGNC Symbol;Acc:6562]
ENSG00000100092	153.592386229164	48.6878739327428	1.6575	2.9479e-05	0.0015291	SH3BP1	SH3-domain binding protein 1 [Source:HGNC Symbol;Acc:10824]
ENSG00000100162	99.8567008761176	2.96105369055934	5.0757	1.4125e-06	0.00011374	CENPM	centromere protein M [Source:HGNC Symbol;Acc:18352]
ENSG00000100300	3307.26568880967	1790.01223505688	0.88567	0.00062911	0.018503	TSPO	translocator protein (18kDa) [Source:HGNC Symbol;Acc:1158]
ENSG00000100347	1932.8194427542	4487.62980887593	-1.2152	2.7815e-06	0.00020114	SAMM50	sorting and assembly machinery component 50 homolog (S. cerevisiae) [Source:HGNC Symbol;Acc:24276]
ENSG00000100365	219.000340240626	82.677326097087	1.4054	7.0024e-05	0.0031175	NCF4	neutrophil cytosolic factor 4, 40kDa [Source:HGNC Symbol;Acc:7662]
ENSG00000100373	102.869531233868	371.281690763372	-1.8517	3.5e-07	3.344e-05	UPK3A	uroplakin 3A [Source:HGNC Symbol;Acc:12580]
ENSG00000100380	4226.61707869199	7959.54732806587	-0.91318	0.00034451	0.011498	ST13	suppression of tumorigenicity 13 (colon carcinoma) (Hsp70 interacting protein) [Source:HGNC Symbol;Acc:11343]
ENSG00000100442	2348.63233605931	4983.03978884404	-1.0852	2.032e-05	0.0011286	FKBP3	FK506 binding protein 3, 25kDa [Source:HGNC Symbol;Acc:3719]
ENSG00000100485	1159.71069392293	2248.41878326754	-0.95515	0.00022142	0.0080201	SOS2	son of sevenless homolog 2 (Drosophila) [Source:HGNC Symbol;Acc:11188]
ENSG00000100504	320.5461557966	104.507342833663	1.6169	1.0785e-06	9.0519e-05	PYGL	phosphorylase, glycogen, liver [Source:HGNC Symbol;Acc:9725]
ENSG00000100505	115.662855461549	31.6773236746244	1.8684	3.267e-05	0.0016665	TRIM9	tripartite motif containing 9 [Source:HGNC Symbol;Acc:16288]
ENSG00000100600	1892.96489160454	938.56917767878	1.0121	0.00012271	0.0049085	LGMN	legumain [Source:HGNC Symbol;Acc:9472]
ENSG00000100626	693.17108776337	272.356168534461	1.3477	3.5359e-06	0.00024698	GALNT16	UDP-N-acetyl-alpha-D-galactosamine:polypeptide N-acetylgalactosaminyltransferase 16 [Source:HGNC Symbol;Acc:23233]
ENSG00000100628	7607.13015851009	22547.4234637374	-1.5675	1.1124e-09	1.9171e-07	ASB2	ankyrin repeat and SOCS box containing 2 [Source:HGNC Symbol;Acc:16012]
ENSG00000100664	3553.09239036666	6147.95420655328	-0.79103	0.0021179	0.047743	EIF5	eukaryotic translation initiation factor 5 [Source:HGNC Symbol;Acc:3299]
ENSG00000100979	1429.48115730775	552.676165108237	1.371	4.7762e-07	4.3068e-05	PLTP	phospholipid transfer protein [Source:HGNC Symbol;Acc:9093]
ENSG00000101057	33.0805808004497	3.66669335412653	3.1734	0.00031792	0.010742	MYBL2	v-myb myeloblastosis viral oncogene homolog (avian)-like 2 [Source:HGNC Symbol;Acc:7548]
ENSG00000101182	7542.7812980518	13640.404241155	-0.85472	0.00088819	0.024228	PSMA7	proteasome (prosome, macropain) subunit, alpha type, 7 [Source:HGNC Symbol;Acc:9536]
ENSG00000101210	69691.0834551568	171868.272063076	-1.3023	2.9646e-07	2.9001e-05	EEF1A2	eukaryotic translation elongation factor 1 alpha 2 [Source:HGNC Symbol;Acc:3192]
ENSG00000101224	821.977972587364	407.854942102353	1.011	0.00027531	0.0095698	CDC25B	cell division cycle 25B [Source:HGNC Symbol;Acc:1726]
ENSG00000101306	5254.33136224207	30704.7744977203	-2.5469	7.5836e-22	8.8184e-19	MYLK2	myosin light chain kinase 2 [Source:HGNC Symbol;Acc:16243]
ENSG00000101336	198.059981643801	59.5995911805023	1.7326	4.0843e-06	0.00027946	HCK	hemopoietic cell kinase [Source:HGNC Symbol;Acc:4840]
ENSG00000101470	148297.646469254	383519.209303936	-1.3708	1.2323e-05	0.00072833	TNNC2	troponin C type 2 (fast) [Source:HGNC Symbol;Acc:11944]
ENSG00000101670	89.0685419882094	24.8543671309203	1.8414	0.001108	0.028655	LIPG	lipase, endothelial [Source:HGNC Symbol;Acc:6623]
ENSG00000101825	2149.27490618228	110.334505159105	4.2839	7.1672e-44	6.6082e-40	MXRA5	matrix-remodelling associated 5 [Source:HGNC Symbol;Acc:7539]
ENSG00000101892	3369.16836913951	1763.31920186123	0.9341	0.00028674	0.0098924	ATP1B4	ATPase, Na+/K+ transporting, beta 4 polypeptide [Source:HGNC Symbol;Acc:808]
ENSG00000101955	448.613486801779	107.663606023241	2.0589	1.6046e-10	3.0984e-08	SRPX	sushi-repeat containing protein, X-linked [Source:HGNC Symbol;Acc:11309]
ENSG00000102032	240.069152040654	101.79821310485	1.2377	0.00031085	0.010567	RENBP	renin binding protein [Source:HGNC Symbol;Acc:9959]
ENSG00000102144	7148.63778368144	14419.2786562748	-1.0123	0.001658	0.039527	PGK1	phosphoglycerate kinase 1 [Source:HGNC Symbol;Acc:8896]
ENSG00000102265	2120.55328100299	465.052779125122	2.189	2.4117e-10	4.5379e-08	TIMP1	TIMP metallopeptidase inhibitor 1 [Source:HGNC Symbol;Acc:11820]
ENSG00000102316	3871.86334847336	1644.45778056981	1.2354	2.1662e-06	0.00016205	MAGED2	melanoma antigen family D, 2 [Source:HGNC Symbol;Acc:16353]
ENSG00000102359	166.441365635914	66.9580439995906	1.3137	0.00063394	0.018589	SRPX2	sushi-repeat containing protein, X-linked 2 [Source:HGNC Symbol;Acc:30668]
ENSG00000102401	1449.38899232322	790.036448484763	0.87545	0.0010381	0.02721	ARMCX3	armadillo repeat containing, X-linked 3 [Source:HGNC Symbol;Acc:24065]
ENSG00000102445	150.647455939815	27.2232100833678	2.4683	1.0003e-08	1.4188e-06	KIAA0226L	KIAA0226-like [Source:HGNC Symbol;Acc:20420]
ENSG00000102471	480.051852286551	1085.36224239802	-1.1769	1.527e-05	0.00088134	NDFIP2	Nedd4 family interacting protein 2 [Source:HGNC Symbol;Acc:18537]
ENSG00000102524	75.1576512657044	24.3439369663714	1.6264	0.0013396	0.033302	TNFSF13B	tumor necrosis factor (ligand) superfamily, member 13b [Source:HGNC Symbol;Acc:11929]
ENSG00000102554	1096.07726628951	246.859458443758	2.1506	8.3043e-14	2.8893e-11	KLF5	Kruppel-like factor 5 (intestinal) [Source:HGNC Symbol;Acc:6349]
ENSG00000102575	139.788948005639	24.2305080409161	2.5284	1.6229e-08	2.1923e-06	ACP5	acid phosphatase 5, tartrate resistant [Source:HGNC Symbol;Acc:124]
ENSG00000102678	138.191183076274	39.3826455111359	1.811	1.2292e-05	0.00072764	FGF9	fibroblast growth factor 9 (glia-activating factor) [Source:HGNC Symbol;Acc:3687]
ENSG00000102753	2636.4202685524	5502.94762302962	-1.0616	3.4114e-05	0.0017187	KPNA3	karyopherin alpha 3 (importin alpha 4) [Source:HGNC Symbol;Acc:6396]
ENSG00000102763	487.623480611506	1197.66453273621	-1.2964	2.4448e-06	0.00018033	VWA8	von Willebrand factor A domain containing 8 [Source:HGNC Symbol;Acc:29071]
ENSG00000102802	624.851449056114	305.955201700769	1.0302	0.00039217	0.012676	MEDAG	mesenteric estrogen-dependent adipogenesis [Source:HGNC Symbol;Acc:25926]
ENSG00000102804	2126.02906554954	5655.8726999386	-1.4116	4.0435e-08	5.0042e-06	TSC22D1	TSC22 domain family, member 1 [Source:HGNC Symbol;Acc:16826]
ENSG00000102878	1311.45367555677	2789.09348673338	-1.0886	0.00026876	0.0093685	HSF4	heat shock transcription factor 4 [Source:HGNC Symbol;Acc:5227]
ENSG00000102879	693.972234813562	233.894118909082	1.569	7.5461e-07	6.5792e-05	CORO1A	coronin, actin binding protein, 1A [Source:HGNC Symbol;Acc:2252]
ENSG00000102893	2643.05213192778	5574.82819163189	-1.0767	2.3207e-05	0.0012529	PHKB	phosphorylase kinase, beta [Source:HGNC Symbol;Acc:8927]
ENSG00000103056	464.035690658892	126.47585460653	1.8754	3.2757e-09	5.1407e-07	SMPD3	sphingomyelin phosphodiesterase 3, neutral membrane (neutral sphingomyelinase II) [Source:HGNC Symbol;Acc:14240]
ENSG00000103187	614.453547733548	267.114634706074	1.2018	3.9393e-05	0.0019192	COTL1	coactosin-like 1 (Dictyostelium) [Source:HGNC Symbol;Acc:18304]
ENSG00000103253	139.835847369818	32.9184596135758	2.0868	1.1758e-06	9.7227e-05	HAGHL	hydroxyacylglutathione hydrolase-like [Source:HGNC Symbol;Acc:14177]
ENSG00000103353	1840.32822101996	3319.69861789271	-0.85109	0.001599	0.038243	UBFD1	ubiquitin family domain containing 1 [Source:HGNC Symbol;Acc:30565]
ENSG00000103363	5286.83090147317	9922.70916282145	-0.90833	0.00037794	0.012325	TCEB2	transcription elongation factor B (SIII), polypeptide 2 (18kDa, elongin B) [Source:HGNC Symbol;Acc:11619]
ENSG00000103381	846.543671038841	288.705891963019	1.552	4.6159e-08	5.5633e-06	CPPED1	calcineurin-like phosphoesterase domain containing 1 [Source:HGNC Symbol;Acc:25632]
ENSG00000103490	204.569698653	73.8192311362443	1.4705	4.3522e-05	0.0020873	PYCARD	PYD and CARD domain containing [Source:HGNC Symbol;Acc:16608]
ENSG00000103855	1229.63685337444	513.15502456081	1.2608	4.5443e-06	0.00030751	CD276	CD276 molecule [Source:HGNC Symbol;Acc:19137]
ENSG00000103966	682.497728308042	294.596350992245	1.2121	2.3927e-05	0.0012845	EHD4	EH-domain containing 4 [Source:HGNC Symbol;Acc:3245]
ENSG00000104081	232.466727100011	99.7129424660406	1.2212	0.00036474	0.012032	BMF	Bcl2 modifying factor [Source:HGNC Symbol;Acc:24132]
ENSG00000104267	336.377168945411	1189.67969512033	-1.8224	1.4586e-05	0.00084582	CA2	carbonic anhydrase II [Source:HGNC Symbol;Acc:1373]
ENSG00000104381	166.888318476901	60.2801647332342	1.4691	0.00012416	0.0049504	GDAP1	ganglioside induced differentiation associated protein 1 [Source:HGNC Symbol;Acc:15968]
ENSG00000104408	3369.57992993622	5778.23824831633	-0.77806	0.0022228	0.049683	EIF3E	eukaryotic translation initiation factor 3, subunit E [Source:HGNC Symbol;Acc:3277]
ENSG00000104490	545.740162386508	233.610546595444	1.2241	3.2899e-05	0.0016758	NCALD	neurocalcin delta [Source:HGNC Symbol;Acc:7655]
ENSG00000104687	1177.77788015797	596.702814321984	0.98098	0.00028581	0.0098787	GSR	glutathione reductase [Source:HGNC Symbol;Acc:4623]
ENSG00000104722	300.188550177564	47.9255198064479	2.647	3.6731e-13	1.0837e-10	NEFM	neurofilament, medium polypeptide [Source:HGNC Symbol;Acc:7734]
ENSG00000104879	409089.509996236	1540112.3678969	-1.9125	1.6423e-13	5.313e-11	CKM	creatine kinase, muscle [Source:HGNC Symbol;Acc:1994]
ENSG00000104921	49.3448930196245	9.58880073524521	2.3635	0.00045387	0.01426	FCER2	Fc fragment of IgE, low affinity II, receptor for (CD23) [Source:HGNC Symbol;Acc:3612]
ENSG00000104936	10424.4853701411	5847.06687470663	0.83419	0.0010701	0.027832	DMPK	dystrophia myotonica-protein kinase [Source:HGNC Symbol;Acc:2933]
ENSG00000104946	2640.99657814938	4608.98819735486	-0.80337	0.0016887	0.040078	TBC1D17	TBC1 domain family, member 17 [Source:HGNC Symbol;Acc:25699]
ENSG00000104951	54.6148971678206	9.50702016168229	2.5222	0.00010559	0.004351	IL4I1	interleukin 4 induced 1 [Source:HGNC Symbol;Acc:19094]
ENSG00000104964	12641.2496827732	21556.3969286216	-0.76998	0.0021011	0.047489	AES	amino-terminal enhancer of split [Source:HGNC Symbol;Acc:307]
ENSG00000104972	103.339933756944	33.9894521643443	1.6042	0.00038913	0.012604	LILRB1	leukocyte immunoglobulin-like receptor, subfamily B (with TM and ITIM domains), member 1 [Source:HGNC Symbol;Acc:6605]
ENSG00000105204	3675.73677424178	9607.78576686344	-1.3862	1.2437e-06	0.00010171	DYRK1B	dual-specificity tyrosine-(Y)-phosphorylation regulated kinase 1B [Source:HGNC Symbol;Acc:3092]
ENSG00000105245	918.382237198344	286.153741140274	1.6823	4.1444e-09	6.4221e-07	NUMBL	numb homolog (Drosophila)-like [Source:HGNC Symbol;Acc:8061]
ENSG00000105251	392.555176567752	21.2127398876291	4.2099	6.5102e-27	2.0008e-23	SHD	Src homology 2 domain containing transforming protein D [Source:HGNC Symbol;Acc:30633]
ENSG00000105329	1409.2974953748	610.480640204625	1.207	8.5977e-06	0.00053248	TGFB1	transforming growth factor, beta 1 [Source:HGNC Symbol;Acc:11766]
ENSG00000105472	1004.82189955712	387.750162505049	1.3737	1.0218e-06	8.6236e-05	CLEC11A	C-type lectin domain family 11, member A [Source:HGNC Symbol;Acc:10576]
ENSG00000105559	6711.15121854014	1065.45646085991	2.6551	4.0318e-23	5.7189e-20	PLEKHA4	pleckstrin homology domain containing, family A (phosphoinositide binding specific) member 4 [Source:HGNC Symbol;Acc:14339]
ENSG00000105609	867.11232379668	143.461338753813	2.5956	7.4532e-18	4.5813e-15	LILRB5	leukocyte immunoglobulin-like receptor, subfamily B (with TM and ITIM domains), member 5 [Source:HGNC Symbol;Acc:6609]
ENSG00000105640	25355.4818981606	45390.3306181564	-0.84009	0.00094961	0.025341	RPL18A	ribosomal protein L18a [Source:HGNC Symbol;Acc:10311]
ENSG00000105643	703.435637927	4419.58688093825	-2.6514	0.0017184	0.040626	ARRDC2	arrestin domain containing 2 [Source:HGNC Symbol;Acc:25225]
ENSG00000105711	6602.56442778995	14122.3405181995	-1.0969	1.6023e-05	0.00092331	SCN1B	sodium channel, voltage-gated, type I, beta subunit [Source:HGNC Symbol;Acc:10586]
ENSG00000105808	555.581209391241	3446.41449483227	-2.633	8.0241e-17	4.2275e-14	RASA4	RAS p21 protein activator 4 [Source:HGNC Symbol;Acc:23181]
ENSG00000105855	84.5986447936293	17.6845415697931	2.2581	0.00067778	0.019544	ITGB8	integrin, beta 8 [Source:HGNC Symbol;Acc:6163]
ENSG00000105928	335.521406812727	100.506944944228	1.7391	1.174e-07	1.2734e-05	DFNA5	deafness, autosomal dominant 5 [Source:HGNC Symbol;Acc:2810]
ENSG00000105967	62.2173221084638	12.7516461658799	2.2866	8.8615e-05	0.0037502	TFEC	transcription factor EC [Source:HGNC Symbol;Acc:11754]
ENSG00000106004	140.518705912988	300.883811260565	-1.0984	0.0005979	0.017754	HOXA5	homeobox A5 [Source:HGNC Symbol;Acc:5106]
ENSG00000106031	15.8198083560547	91.0184086523237	-2.5244	0.002067	0.04691	HOXA13	homeobox A13 [Source:HGNC Symbol;Acc:5102]
ENSG00000106066	532.626929639753	140.607131747652	1.9215	5.8589e-10	1.0388e-07	CPVL	carboxypeptidase, vitellogenic-like [Source:HGNC Symbol;Acc:14399]
ENSG00000106333	2801.45042661908	940.723064409038	1.5743	2.9535e-09	4.7153e-07	PCOLCE	procollagen C-endopeptidase enhancer [Source:HGNC Symbol;Acc:8738]
ENSG00000106348	716.294413245216	326.97273208938	1.1314	7.8326e-05	0.0033865	IMPDH1	IMP (inosine 5'-monophosphate) dehydrogenase 1 [Source:HGNC Symbol;Acc:6052]
ENSG00000106483	2128.93199443044	460.22014816455	2.2097	1.5587e-15	6.9261e-13	SFRP4	secreted frizzled-related protein 4 [Source:HGNC Symbol;Acc:10778]
ENSG00000106484	607.927727975859	123.036019103314	2.3048	1.4569e-13	4.7549e-11	MEST	mesoderm specific transcript [Source:HGNC Symbol;Acc:7028]
ENSG00000106565	1115.61866220644	532.215140571575	1.0678	6.9225e-05	0.0030871	TMEM176B	transmembrane protein 176B [Source:HGNC Symbol;Acc:29596]
ENSG00000106772	1394.64356175904	276.464675961688	2.3347	2.3014e-16	1.1627e-13	PRUNE2	prune homolog 2 (Drosophila) [Source:HGNC Symbol;Acc:25209]
ENSG00000106785	134.581945970111	48.5177305445598	1.4719	0.00029893	0.010227	TRIM14	tripartite motif containing 14 [Source:HGNC Symbol;Acc:16283]
ENSG00000106819	484.00793666832	163.527887758168	1.5655	2.1342e-05	0.0011678	ASPN	asporin [Source:HGNC Symbol;Acc:14872]
ENSG00000106823	745.927455736262	351.732154164623	1.0846	0.00015945	0.0060687	ECM2	extracellular matrix protein 2, female organ and adipocyte specific [Source:HGNC Symbol;Acc:3154]
ENSG00000106976	748.072279071995	287.489822134903	1.3797	1.547e-06	0.00012123	DNM1	dynamin 1 [Source:HGNC Symbol;Acc:2972]
ENSG00000107105	39.1296911980392	1.7766322143356	4.461	3.1714e-06	0.0002258	ELAVL2	ELAV (embryonic lethal, abnormal vision, Drosophila)-like 2 (Hu antigen B) [Source:HGNC Symbol;Acc:3313]
ENSG00000107438	2418.47100361948	5616.18493658908	-1.2155	2.8414e-06	0.00020427	PDLIM1	PDZ and LIM domain 1 [Source:HGNC Symbol;Acc:2067]
ENSG00000107518	143.69078608963	317.560656983375	-1.1441	0.00030566	0.010442	ATRNL1	attractin-like 1 [Source:HGNC Symbol;Acc:29063]
ENSG00000107742	504.379196057979	268.670991310556	0.90867	0.002028	0.046398	SPOCK2	sparc/osteonectin, cwcv and kazal-like domains proteoglycan (testican) 2 [Source:HGNC Symbol;Acc:13564]
ENSG00000107758	2742.7642768522	6004.2574379489	-1.1304	0.00011814	0.0047565	PPP3CB	protein phosphatase 3, catalytic subunit, beta isozyme [Source:HGNC Symbol;Acc:9315]
ENSG00000107821	1495.09281152442	743.617153061127	1.0076	0.00014057	0.0054513	KAZALD1	Kazal-type serine peptidase inhibitor domain 1 [Source:HGNC Symbol;Acc:25460]
ENSG00000107859	429.632803061839	1106.72132241639	-1.3651	9.4292e-07	7.9942e-05	PITX3	paired-like homeodomain 3 [Source:HGNC Symbol;Acc:9006]
ENSG00000107954	4648.41087979914	7944.19519765715	-0.77316	0.0022338	0.049899	NEURL	neuralized homolog (Drosophila) [Source:HGNC Symbol;Acc:7761]
ENSG00000107957	2951.599132398	1684.70430750397	0.809	0.0018644	0.043244	SH3PXD2A	SH3 and PX domains 2A [Source:HGNC Symbol;Acc:23664]
ENSG00000108176	44.5120458009487	120.503615003741	-1.4368	0.00061878	0.018257	DNAJC12	DnaJ (Hsp40) homolog, subfamily C, member 12 [Source:HGNC Symbol;Acc:28908]
ENSG00000108515	98271.5334827134	265335.107756313	-1.433	1.8766e-08	2.4806e-06	ENO3	enolase 3 (beta, muscle) [Source:HGNC Symbol;Acc:3354]
ENSG00000108602	288.504036629816	14.8052684527967	4.2844	3.398e-23	5.0127e-20	ALDH3A1	aldehyde dehydrogenase 3 family, member A1 [Source:HGNC Symbol;Acc:405]
ENSG00000108679	4568.56738624432	1458.02888352429	1.6477	9.2362e-09	1.3203e-06	LGALS3BP	lectin, galactoside-binding, soluble, 3 binding protein [Source:HGNC Symbol;Acc:6564]
ENSG00000108821	24145.7490219424	4079.77819640264	2.5652	6.0845e-22	8.0142e-19	COL1A1	collagen, type I, alpha 1 [Source:HGNC Symbol;Acc:2197]
ENSG00000108823	11627.1052107103	22991.5511318228	-0.98361	0.00010803	0.0044368	SGCA	sarcoglycan, alpha (50kDa dystrophin-associated glycoprotein) [Source:HGNC Symbol;Acc:10805]
ENSG00000108950	576.524016965933	223.833118602237	1.365	3.2002e-06	0.00022697	FAM20A	family with sequence similarity 20, member A [Source:HGNC Symbol;Acc:23015]
ENSG00000108984	264.976799812005	522.069833984381	-0.97838	0.0013506	0.033453	MAP2K6	mitogen-activated protein kinase kinase 6 [Source:HGNC Symbol;Acc:6846]
ENSG00000109062	826.160166759849	242.613718833634	1.7678	8.5426e-10	1.4861e-07	SLC9A3R1	solute carrier family 9, subfamily A (NHE3, cation proton antiporter 3), member 3 regulator 1 [Source:HGNC Symbol;Acc:11075]
ENSG00000109063	21238.4749054461	1104.94342734866	4.2646	1.3423e-11	3.0002e-09	MYH3	myosin, heavy chain 3, skeletal muscle, embryonic [Source:HGNC Symbol;Acc:7573]
ENSG00000109452	596.52846847234	274.417635915828	1.1202	8.5495e-05	0.003652	INPP4B	inositol polyphosphate-4-phosphatase, type II, 105kDa [Source:HGNC Symbol;Acc:6075]
ENSG00000109475	6933.95855803983	12605.6847613607	-0.86232	0.0007211	0.020536	RPL34	ribosomal protein L34 [Source:HGNC Symbol;Acc:10340]
ENSG00000109819	442.421229333788	822.772863081435	-0.89507	0.0015394	0.037175	PPARGC1A	peroxisome proliferator-activated receptor gamma, coactivator 1 alpha [Source:HGNC Symbol;Acc:9237]
ENSG00000109906	814.164500507917	1864.03199507981	-1.195	6.6359e-06	0.00042861	ZBTB16	zinc finger and BTB domain containing 16 [Source:HGNC Symbol;Acc:12930]
ENSG00000109927	144.12794301915	34.8652352160944	2.0475	1.0801e-06	9.0519e-05	TECTA	tectorin alpha [Source:HGNC Symbol;Acc:11720]
ENSG00000110002	478.210834721403	177.784495453466	1.4275	3.0973e-06	0.00022137	VWA5A	von Willebrand factor A domain containing 5A [Source:HGNC Symbol;Acc:6658]
ENSG00000110042	512.994183972332	225.930290869768	1.1831	7.7995e-05	0.0033801	DTX4	deltex homolog 4 (Drosophila) [Source:HGNC Symbol;Acc:29151]
ENSG00000110057	591.462164529347	291.515286135173	1.0207	0.00047471	0.014727	UNC93B1	unc-93 homolog B1 (C. elegans) [Source:HGNC Symbol;Acc:13481]
ENSG00000110076	607.58332967812	220.480383060248	1.4624	9.7157e-07	8.2182e-05	NRXN2	neurexin 2 [Source:HGNC Symbol;Acc:8009]
ENSG00000110077	577.787179509025	171.049901724382	1.7561	5.863e-09	8.6839e-07	MS4A6A	membrane-spanning 4-domains, subfamily A, member 6A [Source:HGNC Symbol;Acc:13375]
ENSG00000110079	184.546695420237	62.5672271121188	1.5605	2.8078e-05	0.0014667	MS4A4A	membrane-spanning 4-domains, subfamily A, member 4A [Source:HGNC Symbol;Acc:13371]
ENSG00000110195	35.4056546592971	0.592210738111868	5.9017	8.0222e-07	6.9229e-05	FOLR1	folate receptor 1 (adult) [Source:HGNC Symbol;Acc:3791]
ENSG00000110218	1207.85193743769	314.14056820333	1.943	2.7224e-12	6.8768e-10	PANX1	pannexin 1 [Source:HGNC Symbol;Acc:8599]
ENSG00000110324	444.994453784151	129.607051685272	1.7796	1.8052e-08	2.4034e-06	IL10RA	interleukin 10 receptor, alpha [Source:HGNC Symbol;Acc:5964]
ENSG00000110427	47.5717755228774	6.85460489559651	2.795	7.5045e-05	0.0032831	KIAA1549L	KIAA1549-like [Source:HGNC Symbol;Acc:24836]
ENSG00000110492	549.181393858889	254.09258070867	1.1119	0.0001457	0.0056383	MDK	midkine (neurite growth-promoting factor 2) [Source:HGNC Symbol;Acc:6972]
ENSG00000110628	134.40659340273	45.2480384295269	1.5707	0.00012143	0.0048627	SLC22A18	solute carrier family 22, member 18 [Source:HGNC Symbol;Acc:10964]
ENSG00000110651	8579.36422311778	4269.66992828654	1.0067	7.5589e-05	0.0032994	CD81	CD81 molecule [Source:HGNC Symbol;Acc:1701]
ENSG00000110693	413.40173643622	1097.84221787898	-1.4091	7.824e-05	0.0033865	SOX6	SRY (sex determining region Y)-box 6 [Source:HGNC Symbol;Acc:16421]
ENSG00000110697	1966.30742396505	511.399401923039	1.943	6.1057e-13	1.7189e-10	PITPNM1	phosphatidylinositol transfer protein, membrane-associated 1 [Source:HGNC Symbol;Acc:9003]
ENSG00000110700	7985.24134224674	16557.695031074	-1.0521	3.8807e-05	0.0018959	RPS13	ribosomal protein S13 [Source:HGNC Symbol;Acc:10386]
ENSG00000110717	4240.57174848894	7496.16992183244	-0.82189	0.0012743	0.031876	NDUFS8	NADH dehydrogenase (ubiquinone) Fe-S protein 8, 23kDa (NADH-coenzyme Q reductase) [Source:HGNC Symbol;Acc:7715]
ENSG00000110811	514.220243062712	272.482761942031	0.91622	0.0017754	0.041531	LEPREL2	leprecan-like 2 [Source:HGNC Symbol;Acc:19318]
ENSG00000110876	262.66537972378	68.8481051393816	1.9317	3.1595e-07	3.0745e-05	SELPLG	selectin P ligand [Source:HGNC Symbol;Acc:10722]
ENSG00000111049	409.364098215427	178.263277266123	1.1994	0.00010316	0.0042653	MYF5	myogenic factor 5 [Source:HGNC Symbol;Acc:7565]
ENSG00000111110	273.860939022096	115.992786949757	1.2394	0.0001725	0.0064982	PPM1H	protein phosphatase, Mg2+/Mn2+ dependent, 1H [Source:HGNC Symbol;Acc:18583]
ENSG00000111252	1155.9632077021	642.536481248565	0.84725	0.0017685	0.041438	SH2B3	SH2B adaptor protein 3 [Source:HGNC Symbol;Acc:29605]
ENSG00000111602	198.034082983845	82.3621054315563	1.2657	0.0004415	0.014	TIMELESS	timeless circadian clock [Source:HGNC Symbol;Acc:11813]
ENSG00000111640	110606.430336694	299053.154699755	-1.435	0.00036739	0.012086	GAPDH	glyceraldehyde-3-phosphate dehydrogenase [Source:HGNC Symbol;Acc:4141]
ENSG00000111679	409.133090468977	168.460783162081	1.2802	3.1112e-05	0.0016021	PTPN6	protein tyrosine phosphatase, non-receptor type 6 [Source:HGNC Symbol;Acc:9658]
ENSG00000111799	1743.34083464648	813.49143791727	1.0997	3.7928e-05	0.0018694	COL12A1	collagen, type XII, alpha 1 [Source:HGNC Symbol;Acc:2188]
ENSG00000111816	222.808379596259	88.2907950537322	1.3355	0.00012777	0.0050505	FRK	fyn-related kinase [Source:HGNC Symbol;Acc:3955]
ENSG00000111832	1399.64300573021	3194.72340030724	-1.1906	6.0341e-06	0.00039248	RWDD1	RWD domain containing 1 [Source:HGNC Symbol;Acc:20993]
ENSG00000111860	287.046969792986	555.701778355974	-0.95302	0.0010679	0.027803	CEP85L	centrosomal protein 85kDa-like [Source:HGNC Symbol;Acc:21638]
ENSG00000112186	5841.18464289274	10491.1580718779	-0.84484	0.00076936	0.021561	CAP2	CAP, adenylate cyclase-associated protein, 2 (yeast) [Source:HGNC Symbol;Acc:20039]
ENSG00000112319	494.891303165875	1878.73014887411	-1.9246	0.00017917	0.006722	EYA4	eyes absent homolog 4 (Drosophila) [Source:HGNC Symbol;Acc:3522]
ENSG00000112343	1139.73110097991	310.832645495348	1.8745	2.0261e-11	4.3444e-09	TRIM38	tripartite motif containing 38 [Source:HGNC Symbol;Acc:10059]
ENSG00000112378	357.547126407396	130.476252495965	1.4543	7.871e-06	0.00049367	PERP	PERP, TP53 apoptosis effector [Source:HGNC Symbol;Acc:17637]
ENSG00000112541	74.2710925173308	15.7694143191669	2.2357	3.8017e-05	0.0018694	PDE10A	phosphodiesterase 10A [Source:HGNC Symbol;Acc:8772]
ENSG00000112561	1948.43065294931	4173.28465525165	-1.0989	2.4626e-05	0.0013162	TFEB	transcription factor EB [Source:HGNC Symbol;Acc:11753]
ENSG00000112655	170.029602037854	72.5715129562358	1.2283	0.001232	0.031121	PTK7	protein tyrosine kinase 7 [Source:HGNC Symbol;Acc:9618]
ENSG00000112782	5534.83077400372	10867.1749228394	-0.97337	0.0012054	0.030574	CLIC5	chloride intracellular channel 5 [Source:HGNC Symbol;Acc:13517]
ENSG00000112799	67.9787294839585	14.2447060665772	2.2547	7.6181e-05	0.0033131	LY86	lymphocyte antigen 86 [Source:HGNC Symbol;Acc:16837]
ENSG00000113140	23461.339123196	10054.8906377594	1.2224	1.3769e-06	0.00011112	SPARC	secreted protein, acidic, cysteine-rich (osteonectin) [Source:HGNC Symbol;Acc:11219]
ENSG00000113296	23074.1407050983	1873.84738569187	3.6222	1.5103e-39	9.2835e-36	THBS4	thrombospondin 4 [Source:HGNC Symbol;Acc:11788]
ENSG00000113328	1403.73103238962	3817.78707411704	-1.4435	2.615e-08	3.3603e-06	CCNG1	cyclin G1 [Source:HGNC Symbol;Acc:1592]
ENSG00000113368	98.1773821077276	21.6915217002856	2.1783	8.207e-06	0.00051127	LMNB1	lamin B1 [Source:HGNC Symbol;Acc:6637]
ENSG00000113396	70.5705056606779	11.0567945251073	2.6741	5.8448e-06	0.00038152	SLC27A6	solute carrier family 27 (fatty acid transporter), member 6 [Source:HGNC Symbol;Acc:11000]
ENSG00000113532	194.780448968179	82.0916976000323	1.2465	0.0011158	0.028816	ST8SIA4	ST8 alpha-N-acetyl-neuraminide alpha-2,8-sialyltransferase 4 [Source:HGNC Symbol;Acc:10871]
ENSG00000113657	3005.19797751767	1684.42073519033	0.83521	0.0012811	0.032009	DPYSL3	dihydropyrimidinase-like 3 [Source:HGNC Symbol;Acc:3015]
ENSG00000114115	417.474029131858	174.137548822511	1.2615	0.00039711	0.012802	RBP1	retinol binding protein 1, cellular [Source:HGNC Symbol;Acc:9919]
ENSG00000114391	10998.1100135582	19028.3604588148	-0.7909	0.0018855	0.043678	RPL24	ribosomal protein L24 [Source:HGNC Symbol;Acc:10325]
ENSG00000114686	640.797261637506	1442.01791604462	-1.1701	1.6082e-05	0.00092526	MRPL3	mitochondrial ribosomal protein L3 [Source:HGNC Symbol;Acc:10379]
ENSG00000114923	243.748738193085	93.1353276430253	1.388	7.0076e-05	0.0031175	SLC4A3	solute carrier family 4, anion exchanger, member 3 [Source:HGNC Symbol;Acc:11029]
ENSG00000114942	5322.45005224914	12931.764298425	-1.2808	4.6598e-07	4.2538e-05	EEF1B2	eukaryotic translation elongation factor 1 beta 2 [Source:HGNC Symbol;Acc:3208]
ENSG00000114993	824.293250534745	407.709864825005	1.0156	0.00025245	0.0089007	RTKN	rhotekin [Source:HGNC Symbol;Acc:10466]
ENSG00000115084	968.950740330482	469.956551883929	1.0439	0.00012519	0.0049699	SLC35F5	solute carrier family 35, member F5 [Source:HGNC Symbol;Acc:23617]
ENSG00000115112	17.7472777159605	141.653058187585	-2.9967	3.3553e-11	7.0308e-09	TFCP2L1	transcription factor CP2-like 1 [Source:HGNC Symbol;Acc:17925]
ENSG00000115129	685.047503076315	126.47585460653	2.4373	3.01e-15	1.2615e-12	TP53I3	tumor protein p53 inducible protein 3 [Source:HGNC Symbol;Acc:19373]
ENSG00000115155	214.836697794497	20.4820341132266	3.3908	1.0476e-15	4.9531e-13	OTOF	otoferlin [Source:HGNC Symbol;Acc:8515]
ENSG00000115159	503.102379744263	1374.7289611906	-1.4502	7.4634e-08	8.5217e-06	GPD2	glycerol-3-phosphate dehydrogenase 2 (mitochondrial) [Source:HGNC Symbol;Acc:4456]
ENSG00000115221	1650.78312172513	2991.79717684903	-0.85786	0.00096705	0.025769	ITGB6	integrin, beta 6 [Source:HGNC Symbol;Acc:6161]
ENSG00000115226	300.801059674466	62.0567969475698	2.2771	1.0224e-10	2.0605e-08	FNDC4	fibronectin type III domain containing 4 [Source:HGNC Symbol;Acc:20239]
ENSG00000115268	13755.3042606861	24654.9573212625	-0.84189	0.00093609	0.025086	RPS15	ribosomal protein S15 [Source:HGNC Symbol;Acc:10388]
ENSG00000115414	8937.0965642616	4148.1735807195	1.1073	0.00019605	0.0072374	FN1	fibronectin 1 [Source:HGNC Symbol;Acc:3778]
ENSG00000115457	2190.72581338001	917.169073386583	1.2561	1.6131e-06	0.00012498	IGFBP2	insulin-like growth factor binding protein 2, 36kDa [Source:HGNC Symbol;Acc:5471]
ENSG00000115556	2459.7269664269	5895.21898438989	-1.261	1.1574e-06	9.6052e-05	PLCD4	phospholipase C, delta 4 [Source:HGNC Symbol;Acc:9062]
ENSG00000115592	2115.21151892723	5104.8967058588	-1.2711	1.3602e-06	0.00011001	PRKAG3	protein kinase, AMP-activated, gamma 3 non-catalytic subunit [Source:HGNC Symbol;Acc:9387]
ENSG00000115641	1247.09293899387	3025.74587271364	-1.2787	3.579e-06	0.00024857	FHL2	four and a half LIM domains 2 [Source:HGNC Symbol;Acc:3703]
ENSG00000115652	862.735185233881	461.48761306773	0.90263	0.0011549	0.029536	UXS1	UDP-glucuronate decarboxylase 1 [Source:HGNC Symbol;Acc:17729]
ENSG00000115705	152.752726844969	316.01088261995	-1.0488	0.00090676	0.024533	TPO	thyroid peroxidase [Source:HGNC Symbol;Acc:12015]
ENSG00000115956	288.286682653989	69.0182485275645	2.0625	5.7008e-09	8.5119e-07	PLEK	pleckstrin [Source:HGNC Symbol;Acc:9070]
ENSG00000116096	591.302914710456	1055.35596710672	-0.83576	0.0021259	0.047894	SPR	sepiapterin reductase (7,8-dihydrobiopterin:NADP+ oxidoreductase) [Source:HGNC Symbol;Acc:11257]
ENSG00000116138	347.533175813148	826.344611379884	-1.2496	9.2174e-06	0.00056656	DNAJC16	DnaJ (Hsp40) homolog, subfamily C, member 16 [Source:HGNC Symbol;Acc:29157]
ENSG00000116237	5557.430859546	1778.43969097956	1.6438	2.5689e-10	4.8092e-08	ICMT	isoprenylcysteine carboxyl methyltransferase [Source:HGNC Symbol;Acc:5350]
ENSG00000116251	7357.94928232977	12909.0480508183	-0.81101	0.0014586	0.035625	RPL22	ribosomal protein L22 [Source:HGNC Symbol;Acc:10315]
ENSG00000116299	98.4885348119116	5.55675449391746	4.1476	9.2547e-12	2.1603e-09	KIAA1324	KIAA1324 [Source:HGNC Symbol;Acc:29618]
ENSG00000116396	1575.20300739711	370.16714823199	2.0893	5.1033e-14	1.8273e-11	KCNC4	potassium voltage-gated channel, Shaw-related subfamily, member 4 [Source:HGNC Symbol;Acc:6236]
ENSG00000116574	267.790827920284	693.605099762476	-1.373	1.5437e-06	0.00012123	RHOU	ras homolog family member U [Source:HGNC Symbol;Acc:17794]
ENSG00000116584	2650.62272015615	1222.11531638698	1.117	1.8315e-05	0.0010344	ARHGEF2	Rho/Rac guanine nucleotide exchange factor (GEF) 2 [Source:HGNC Symbol;Acc:682]
ENSG00000116652	29.6466962616688	1.94677560251859	3.9287	0.00010151	0.0042158	DLEU2L	deleted in lymphocytic leukemia 2-like [Source:HGNC Symbol;Acc:13225]
ENSG00000116690	313.367234014854	37.4860021302878	3.0634	3.0759e-16	1.5329e-13	PRG4	proteoglycan 4 [Source:HGNC Symbol;Acc:9364]
ENSG00000116701	196.8808219176	80.3586153663101	1.2928	0.0022202	0.049683	NCF2	neutrophil cytosolic factor 2 [Source:HGNC Symbol;Acc:7661]
ENSG00000116741	813.734690511996	106.272073419278	2.9368	1.0462e-21	1.1692e-18	RGS2	regulator of G-protein signaling 2, 24kDa [Source:HGNC Symbol;Acc:9998]
ENSG00000116748	5230.25773832976	9323.80412834911	-0.83404	0.00097783	0.025926	AMPD1	adenosine monophosphate deaminase 1 [Source:HGNC Symbol;Acc:468]
ENSG00000116771	465.369202248252	2673.59291405248	-2.5223	3.0812e-20	2.6427e-17	AGMAT	agmatine ureohydrolase (agmatinase) [Source:HGNC Symbol;Acc:18407]
ENSG00000116898	2066.56558719927	4542.39271256159	-1.1362	1.2535e-05	0.00073849	MRPS15	mitochondrial ribosomal protein S15 [Source:HGNC Symbol;Acc:14504]
ENSG00000116990	185.255452623363	16.9538357953907	3.4498	1.2503e-14	4.8032e-12	MYCL1	v-myc myelocytomatosis viral oncogene homolog 1, lung carcinoma derived (avian) [Source:HGNC Symbol;Acc:7555]
ENSG00000117013	849.862756145042	176.259787200876	2.2695	2.2229e-14	8.1979e-12	KCNQ4	potassium voltage-gated channel, KQT-like subfamily, member 4 [Source:HGNC Symbol;Acc:6298]
ENSG00000117054	3193.30627311046	5510.44204517822	-0.78712	0.0017759	0.041531	ACADM	acyl-CoA dehydrogenase, C-4 to C-12 straight chain [Source:HGNC Symbol;Acc:89]
ENSG00000117154	33.1904822772965	273.748963991817	-3.044	5.8498e-16	2.8387e-13	IGSF21	immunoglobin superfamily, member 21 [Source:HGNC Symbol;Acc:28246]
ENSG00000117266	729.680655146867	215.912840543536	1.7568	1.4703e-07	1.5405e-05	CDK18	cyclin-dependent kinase 18 [Source:HGNC Symbol;Acc:8751]
ENSG00000117399	37.9764301317937	4.96454375580559	2.9354	0.00022146	0.0080201	CDC20	cell division cycle 20 [Source:HGNC Symbol;Acc:1723]
ENSG00000117419	1013.83834982957	1987.59287168318	-0.97119	0.00024634	0.0087193	ERI3	ERI1 exoribonuclease family member 3 [Source:HGNC Symbol;Acc:17276]
ENSG00000117479	361.31561333245	658.449709991687	-0.86581	0.0018759	0.043484	SLC19A2	solute carrier family 19 (thiamine transporter), member 2 [Source:HGNC Symbol;Acc:10938]
ENSG00000117519	1423.36132907918	788.617324063178	0.8519	0.0017478	0.041136	CNN3	calponin 3, acidic [Source:HGNC Symbol;Acc:2157]
ENSG00000117632	650.612409982283	270.712711968752	1.265	1.053e-05	0.00063663	STMN1	stathmin 1 [Source:HGNC Symbol;Acc:6510]
ENSG00000117676	180.00644917939	63.971924198196	1.4925	8.5558e-05	0.003652	RPS6KA1	ribosomal protein S6 kinase, 90kDa, polypeptide 1 [Source:HGNC Symbol;Acc:10430]
ENSG00000117724	57.7190772760613	8.63123710993212	2.7414	2.1841e-05	0.0011898	CENPF	centromere protein F, 350/400kDa [Source:HGNC Symbol;Acc:1857]
ENSG00000118160	90.9120085312243	15.7944804300022	2.5251	1.7995e-06	0.00013798	SLC8A2	solute carrier family 8 (sodium/calcium exchanger), member 2 [Source:HGNC Symbol;Acc:11069]
ENSG00000118181	15763.6138768992	32679.524298768	-1.0518	3.554e-05	0.0017762	RPS25	ribosomal protein S25 [Source:HGNC Symbol;Acc:10413]
ENSG00000118194	7235.59934335605	139.75767766013	5.6941	9.8776e-39	5.2041e-35	TNNT2	troponin T type 2 (cardiac) [Source:HGNC Symbol;Acc:11949]
ENSG00000118197	386.749318805945	831.744386967733	-1.1047	8.846e-05	0.0037499	DDX59	DEAD (Asp-Glu-Ala-Asp) box polypeptide 59 [Source:HGNC Symbol;Acc:25360]
ENSG00000118508	244.750096374038	100.053229242407	1.2905	0.00016344	0.0062077	RAB32	RAB32, member RAS oncogene family [Source:HGNC Symbol;Acc:9772]
ENSG00000118523	731.978421464469	348.538923235489	1.0705	0.00013974	0.0054306	CTGF	connective tissue growth factor [Source:HGNC Symbol;Acc:2500]
ENSG00000118729	8832.59773391324	2437.71352097384	1.8573	6.3572e-13	1.7628e-10	CASQ2	calsequestrin 2 (cardiac muscle) [Source:HGNC Symbol;Acc:1513]
ENSG00000118785	132.85082988181	9.81565858615585	3.7586	4.7118e-13	1.3683e-10	SPP1	secreted phosphoprotein 1 [Source:HGNC Symbol;Acc:11255]
ENSG00000118971	440.53190352317	193.125260181647	1.1897	0.00012022	0.0048243	CCND2	cyclin D2 [Source:HGNC Symbol;Acc:1583]
ENSG00000119138	1947.13773388711	3549.56727280152	-0.86629	0.00071236	0.02035	KLF9	Kruppel-like factor 9 [Source:HGNC Symbol;Acc:1123]
ENSG00000119185	1630.42165824694	848.910653278527	0.94156	0.00042757	0.013653	ITGB1BP1	integrin beta 1 binding protein 1 [Source:HGNC Symbol;Acc:23927]
ENSG00000119283	22.0911706852042	0	Inf	3.9845e-05	0.0019386	TRIM67	tripartite motif containing 67 [Source:HGNC Symbol;Acc:31859]
ENSG00000119333	672.895035983358	313.452149556148	1.1021	0.00015436	0.0058933	WDR34	WD repeat domain 34 [Source:HGNC Symbol;Acc:28296]
ENSG00000119414	969.514941581915	1747.05252185963	-0.84959	0.0011917	0.030289	PPP6C	protein phosphatase 6, catalytic subunit [Source:HGNC Symbol;Acc:9323]
ENSG00000119535	215.304651339706	62.6806560375741	1.7803	1.0246e-05	0.0006215	CSF3R	colony stimulating factor 3 receptor (granulocyte) [Source:HGNC Symbol;Acc:2439]
ENSG00000119632	536.65477194908	263.649733092023	1.0254	0.00045609	0.014291	IFI27L2	interferon, alpha-inducible protein 27-like 2 [Source:HGNC Symbol;Acc:19753]
ENSG00000119686	126.493015757903	41.1843438363067	1.6189	0.00011165	0.0045598	FLVCR2	feline leukemia virus subgroup C cellular receptor family, member 2 [Source:HGNC Symbol;Acc:20105]
ENSG00000119714	170.053051719943	53.620769336656	1.6651	1.8344e-05	0.0010345	GPR68	G protein-coupled receptor 68 [Source:HGNC Symbol;Acc:4519]
ENSG00000119787	703.202181202684	1324.00062945305	-0.91289	0.00057757	0.017346	ATL2	atlastin GTPase 2 [Source:HGNC Symbol;Acc:24047]
ENSG00000119938	7951.67982544232	18167.9063841041	-1.1921	2.8249e-06	0.00020348	PPP1R3C	protein phosphatase 1, regulatory subunit 3C [Source:HGNC Symbol;Acc:9293]
ENSG00000120457	70.8582086827726	17.1490452944089	2.0468	0.00019859	0.0073095	KCNJ5	potassium inwardly-rectifying channel, subfamily J, member 5 [Source:HGNC Symbol;Acc:6266]
ENSG00000120669	17.4151243075538	0.648925200839529	4.7461	0.0014674	0.035769	SOHLH2	spermatogenesis and oogenesis specific basic helix-loop-helix 2 [Source:HGNC Symbol;Acc:26026]
ENSG00000120675	468.374685672403	971.217229460832	-1.0521	0.00014051	0.0054513	DNAJC15	DnaJ (Hsp40) homolog, subfamily C, member 15 [Source:HGNC Symbol;Acc:20325]
ENSG00000120875	413.890690685652	53.5957032258207	2.9491	1.8253e-17	1.0858e-14	DUSP4	dual specificity phosphatase 4 [Source:HGNC Symbol;Acc:3070]
ENSG00000120899	459.518894100134	210.305953827948	1.1276	0.00021769	0.0079102	PTK2B	protein tyrosine kinase 2 beta [Source:HGNC Symbol;Acc:9612]
ENSG00000120913	454.108191859402	819.703699853084	-0.85207	0.0020491	0.046686	PDLIM2	PDZ and LIM domain 2 (mystique) [Source:HGNC Symbol;Acc:13992]
ENSG00000121005	66.7600173271782	16.4434056308417	2.0215	0.00034911	0.011631	CRISPLD1	cysteine-rich secretory protein LCCL domain containing 1 [Source:HGNC Symbol;Acc:18206]
ENSG00000121281	450.407605002749	145.962094501494	1.6256	2.4858e-07	2.4579e-05	ADCY7	adenylate cyclase 7 [Source:HGNC Symbol;Acc:238]
ENSG00000121297	263.025880770009	127.893716174722	1.0403	0.001596	0.038197	TSHZ3	teashirt zinc finger homeobox 3 [Source:HGNC Symbol;Acc:30700]
ENSG00000121594	17.8806288748965	0	Inf	0.00026486	0.0092777	CD80	CD80 molecule [Source:HGNC Symbol;Acc:1700]
ENSG00000121753	195.449653740725	55.3341048472068	1.8206	0.00039366	0.012702	BAI2	brain-specific angiogenesis inhibitor 2 [Source:HGNC Symbol;Acc:944]
ENSG00000121957	642.774079339457	315.31182519744	1.0275	0.00029441	0.01011	GPSM2	G-protein signaling modulator 2 [Source:HGNC Symbol;Acc:29501]
ENSG00000121966	239.715997928025	67.159835739666	1.8357	3.5798e-07	3.4115e-05	CXCR4	chemokine (C-X-C motif) receptor 4 [Source:HGNC Symbol;Acc:2561]
ENSG00000122026	13886.3350074495	25487.5559457572	-0.87613	0.00056844	0.017099	RPL21	ribosomal protein L21 [Source:HGNC Symbol;Acc:10313]
ENSG00000122122	120.647605565517	46.5960210528765	1.3725	0.001274	0.031876	SASH3	SAM and SH3 domain containing 3 [Source:HGNC Symbol;Acc:15975]
ENSG00000122674	34.3671930256313	162.084960079141	-2.2376	4.3868e-08	5.3218e-06	CCZ1	CCZ1 vacuolar protein trafficking and biogenesis associated homolog (S. cerevisiae) [Source:HGNC Symbol;Acc:21691]
ENSG00000122694	884.774558599174	437.061895527796	1.0175	0.00024395	0.0086676	GLIPR2	GLI pathogenesis-related 2 [Source:HGNC Symbol;Acc:18007]
ENSG00000122756	384.148786814335	3015.92210105894	-2.9729	1.0843e-26	2.8564e-23	CNTFR	ciliary neurotrophic factor receptor [Source:HGNC Symbol;Acc:2170]
ENSG00000122778	189.615448341096	46.3691632019658	2.0318	2.0997e-07	2.1332e-05	KIAA1549	KIAA1549 [Source:HGNC Symbol;Acc:22219]
ENSG00000122861	728.808790265693	236.502984194554	1.6237	1.7561e-08	2.3551e-06	PLAU	plasminogen activator, urokinase [Source:HGNC Symbol;Acc:9052]
ENSG00000122877	119.047391658285	35.8293810824647	1.7323	0.00134	0.033302	EGR2	early growth response 2 [Source:HGNC Symbol;Acc:3239]
ENSG00000122966	71.5200665217196	21.634807237558	1.725	0.00093537	0.025086	CIT	citron (rho-interacting, serine/threonine kinase 21) [Source:HGNC Symbol;Acc:1985]
ENSG00000123124	2876.16320523695	5259.6624385911	-0.87082	0.00064677	0.018856	WWP1	WW domain containing E3 ubiquitin protein ligase 1 [Source:HGNC Symbol;Acc:17004]
ENSG00000123130	803.142884895692	435.32349390641	0.88357	0.001481	0.036029	ACOT9	acyl-CoA thioesterase 9 [Source:HGNC Symbol;Acc:17152]
ENSG00000123146	1726.69153160241	907.369372963419	0.92825	0.00049476	0.015269	CD97	CD97 molecule [Source:HGNC Symbol;Acc:1711]
ENSG00000123240	10184.0554145271	21256.9512616006	-1.0616	2.6121e-05	0.0013781	OPTN	optineurin [Source:HGNC Symbol;Acc:17142]
ENSG00000123329	168.216932110528	51.6489276233021	1.7035	1.2196e-05	0.00072432	ARHGAP9	Rho GTPase activating protein 9 [Source:HGNC Symbol;Acc:14130]
ENSG00000123338	292.099619965355	81.3227612326803	1.8447	7.9141e-08	8.9806e-06	NCKAP1L	NCK-associated protein 1-like [Source:HGNC Symbol;Acc:4862]
ENSG00000123349	3367.14569216995	5840.66571753876	-0.79461	0.0020026	0.045925	PFDN5	prefoldin subunit 5 [Source:HGNC Symbol;Acc:8869]
ENSG00000123384	11071.9760883854	5852.51173110257	0.91978	0.00034267	0.011458	LRP1	low density lipoprotein receptor-related protein 1 [Source:HGNC Symbol;Acc:6692]
ENSG00000123416	712.738382340256	381.664493976804	0.90107	0.0014495	0.035496	TUBA1B	tubulin, alpha 1b [Source:HGNC Symbol;Acc:18809]
ENSG00000123570	630.425258974895	306.900863697361	1.0386	0.00026675	0.0093161	RAB9B	RAB9B, member RAS oncogene family [Source:HGNC Symbol;Acc:14090]
ENSG00000123610	101.789068191757	29.7872625348335	1.7728	0.00012137	0.0048627	TNFAIP6	tumor necrosis factor, alpha-induced protein 6 [Source:HGNC Symbol;Acc:11898]
ENSG00000123643	524.470099359143	247.521548126712	1.0833	0.00021308	0.0077651	SLC36A1	solute carrier family 36 (proton/amino acid symporter), member 1 [Source:HGNC Symbol;Acc:18761]
ENSG00000124151	598.86578722052	1149.5807711703	-0.9408	0.00045877	0.014363	NCOA3	nuclear receptor coactivator 3 [Source:HGNC Symbol;Acc:7670]
ENSG00000124205	253.072483310563	70.9966724819755	1.8337	2.2677e-07	2.2664e-05	EDN3	endothelin 3 [Source:HGNC Symbol;Acc:3178]
ENSG00000124313	607.311729404515	1328.15926910195	-1.1289	3.07e-05	0.0015836	IQSEC2	IQ motif and Sec7 domain 2 [Source:HGNC Symbol;Acc:29059]
ENSG00000124343	162.56542621188	67.5819030895949	1.2663	0.00092691	0.024925	XG	Xg blood group [Source:HGNC Symbol;Acc:12806]
ENSG00000124406	866.057759414525	1811.48221829392	-1.0646	4.7407e-05	0.0022415	ATP8A1	ATPase, aminophospholipid transporter (APLT), class I, type 8A, member 1 [Source:HGNC Symbol;Acc:13531]
ENSG00000124440	272.885479501099	516.299386121667	-0.91991	0.0015079	0.036563	HIF3A	hypoxia inducible factor 3, alpha subunit [Source:HGNC Symbol;Acc:15825]
ENSG00000124491	951.598618135596	351.78886862735	1.4356	3.7917e-07	3.5673e-05	F13A1	coagulation factor XIII, A1 polypeptide [Source:HGNC Symbol;Acc:3531]
ENSG00000124588	549.375298152627	2018.17134301532	-1.8772	1.8373e-06	0.00014005	NQO2	NAD(P)H dehydrogenase, quinone 2 [Source:HGNC Symbol;Acc:7856]
ENSG00000124762	5676.98018791248	440.390827812343	3.6883	6.8644e-22	8.4386e-19	CDKN1A	cyclin-dependent kinase inhibitor 1A (p21, Cip1) [Source:HGNC Symbol;Acc:1784]
ENSG00000124795	1362.27381835487	2746.67864573345	-1.0117	0.00010316	0.0042653	DEK	DEK oncogene [Source:HGNC Symbol;Acc:2768]
ENSG00000125166	5323.81858709806	10069.6187181211	-0.91948	0.00029275	0.010071	GOT2	glutamic-oxaloacetic transaminase 2, mitochondrial (aspartate aminotransferase 2) [Source:HGNC Symbol;Acc:4433]
ENSG00000125414	180857.386578119	325958.775767323	-0.84984	0.0020507	0.046686	MYH2	myosin, heavy chain 2, skeletal muscle, adult [Source:HGNC Symbol;Acc:7572]
ENSG00000125520	6687.72163830985	11588.5181783152	-0.79311	0.00171	0.040478	SLC2A4RG	SLC2A4 regulator [Source:HGNC Symbol;Acc:15930]
ENSG00000125618	105.81935947895	27.2799245460955	1.9557	1.7749e-05	0.0010086	PAX8	paired box 8 [Source:HGNC Symbol;Acc:8622]
ENSG00000125648	2752.90074259734	4739.82069479018	-0.78388	0.0019673	0.045296	SLC25A23	solute carrier family 25 (mitochondrial carrier; phosphate carrier), member 23 [Source:HGNC Symbol;Acc:19375]
ENSG00000125733	5557.69162381156	13022.356315219	-1.2284	1.5112e-06	0.00011985	TRIP10	thyroid hormone receptor interactor 10 [Source:HGNC Symbol;Acc:12304]
ENSG00000125744	4202.81444999898	7993.04789559041	-0.92739	0.0012122	0.030725	RTN2	reticulon 2 [Source:HGNC Symbol;Acc:10468]
ENSG00000125753	1236.78742751837	682.611601941154	0.85746	0.0014096	0.034681	VASP	vasodilator-stimulated phosphoprotein [Source:HGNC Symbol;Acc:12652]
ENSG00000125877	950.297312043215	532.02525046022	0.83688	0.0020036	0.045925	ITPA	inosine triphosphatase (nucleoside triphosphate pyrophosphatase) [Source:HGNC Symbol;Acc:6176]
ENSG00000126012	1765.94722702578	3424.29026700672	-0.95536	0.0002244	0.0080976	KDM5C	lysine (K)-specific demethylase 5C [Source:HGNC Symbol;Acc:11114]
ENSG00000126091	1369.11219969803	2415.46828710249	-0.81906	0.0016034	0.038322	ST3GAL3	ST3 beta-galactoside alpha-2,3-sialyltransferase 3 [Source:HGNC Symbol;Acc:10866]
ENSG00000126391	746.268364959559	365.013977218223	1.0317	0.00022249	0.0080447	FRMD8	FERM domain containing 8 [Source:HGNC Symbol;Acc:25462]
ENSG00000126709	4400.21398268513	814.234045320394	2.4341	1.1132e-05	0.00066645	IFI6	interferon, alpha-inducible protein 6 [Source:HGNC Symbol;Acc:4054]
ENSG00000126759	145.281204085396	32.6916017626652	2.1519	4.4507e-07	4.073e-05	CFP	complement factor properdin [Source:HGNC Symbol;Acc:8864]
ENSG00000127084	267.592025670813	111.904026245701	1.2578	0.00014896	0.0057285	FGD3	FYVE, RhoGEF and PH domain containing 3 [Source:HGNC Symbol;Acc:16027]
ENSG00000127124	270.071451392819	111.443728302823	1.277	0.00014985	0.0057569	HIVEP3	human immunodeficiency virus type I enhancer binding protein 3 [Source:HGNC Symbol;Acc:13561]
ENSG00000127252	503.153136967599	1496.36812830228	-1.5724	8.8731e-09	1.2733e-06	HRASLS	HRAS-like suppressor [Source:HGNC Symbol;Acc:14922]
ENSG00000127324	350.773156058191	1136.92154435331	-1.6965	0.00073275	0.020756	TSPAN8	tetraspanin 8 [Source:HGNC Symbol;Acc:11855]
ENSG00000127527	1152.5394878595	2770.62458658142	-1.2654	0.0017465	0.041136	EPS15L1	epidermal growth factor receptor pathway substrate 15-like 1 [Source:HGNC Symbol;Acc:24634]
ENSG00000127743	164.495344549652	16.8087585180429	3.2908	1.3612e-12	3.5859e-10	IL17B	interleukin 17B [Source:HGNC Symbol;Acc:5982]
ENSG00000127951	1141.29666041229	594.836556439635	0.94011	0.00067448	0.01951	FGL2	fibrinogen-like 2 [Source:HGNC Symbol;Acc:3696]
ENSG00000128228	426.1198136619	184.64568259012	1.2065	7.6123e-05	0.0033131	SDF2L1	stromal cell-derived factor 2-like 1 [Source:HGNC Symbol;Acc:10676]
ENSG00000128272	8212.90712509791	17340.0034263611	-1.0781	2.2946e-05	0.0012427	ATF4	activating transcription factor 4 (tax-responsive enhancer element B67) [Source:HGNC Symbol;Acc:786]
ENSG00000128274	1196.31791789395	628.592568512011	0.9284	0.00073846	0.020853	A4GALT	alpha 1,4-galactosyltransferase [Source:HGNC Symbol;Acc:18149]
ENSG00000128510	39.9717995601008	5.07797268126091	2.9767	0.00012671	0.0050194	CPA4	carboxypeptidase A4 [Source:HGNC Symbol;Acc:15740]
ENSG00000128604	240.55565731222	68.8230390285463	1.8054	5.1415e-07	4.5913e-05	IRF5	interferon regulatory factor 5 [Source:HGNC Symbol;Acc:6120]
ENSG00000128606	194.542094288129	44.485684303232	2.1287	4.0702e-08	5.0168e-06	LRRC17	leucine rich repeat containing 17 [Source:HGNC Symbol;Acc:16895]
ENSG00000128656	174.153692053404	70.6563857056096	1.3015	0.00054317	0.016451	CHN1	chimerin 1 [Source:HGNC Symbol;Acc:1943]
ENSG00000128815	157.316422767907	53.110339172107	1.5666	8.8101e-05	0.0037433	WDFY4	WDFY family member 4 [Source:HGNC Symbol;Acc:29323]
ENSG00000129038	753.852238173846	277.000172237072	1.4444	4.7378e-07	4.2826e-05	LOXL1	lysyl oxidase-like 1 [Source:HGNC Symbol;Acc:6665]
ENSG00000129170	37329.0294869338	18788.3059319761	0.99046	0.00097765	0.025926	CSRP3	cysteine and glycine-rich protein 3 (cardiac LIM protein) [Source:HGNC Symbol;Acc:2472]
ENSG00000129204	630.625101320942	2136.48410354925	-1.7604	0.0014515	0.035505	USP6	ubiquitin specific peptidase 6 (Tre-2 oncogene) [Source:HGNC Symbol;Acc:12629]
ENSG00000129474	702.203271999597	131.560409528848	2.4162	2.863e-15	1.2136e-12	AJUBA	ajuba LIM protein [Source:HGNC Symbol;Acc:20250]
ENSG00000129521	960.110011410126	142.365280092209	2.7536	3.8772e-20	3.1776e-17	EGLN3	egl nine homolog 3 (C. elegans) [Source:HGNC Symbol;Acc:14661]
ENSG00000129682	389.806599550007	797.563781838641	-1.0328	0.00018876	0.0070105	FGF13	fibroblast growth factor 13 [Source:HGNC Symbol;Acc:3670]
ENSG00000129911	411.923668895167	153.106853951786	1.4278	5.1982e-06	0.00034543	KLF16	Kruppel-like factor 16 [Source:HGNC Symbol;Acc:16857]
ENSG00000130005	17467.9933947661	45594.9533010999	-1.3842	5.9922e-08	7.0379e-06	GAMT	guanidinoacetate N-methyltransferase [Source:HGNC Symbol;Acc:4136]
ENSG00000130119	348.288832380452	170.482757097105	1.0307	0.0010755	0.027934	GNL3L	guanine nucleotide binding protein-like 3 (nucleolar)-like [Source:HGNC Symbol;Acc:25553]
ENSG00000130222	970.067266728729	3418.94161851985	-1.8174	1.4982e-08	2.0465e-06	GADD45G	growth arrest and DNA-damage-inducible, gamma [Source:HGNC Symbol;Acc:4097]
ENSG00000130309	2185.71412451951	1178.37350234026	0.89131	0.0005961	0.017743	COLGALT1	collagen beta(1-O)galactosyltransferase 1 [Source:HGNC Symbol;Acc:26182]
ENSG00000130429	612.60377435351	265.256221918176	1.2076	3.8082e-05	0.0018701	ARPC1B	actin related protein 2/3 complex, subunit 1B, 41kDa [Source:HGNC Symbol;Acc:704]
ENSG00000130508	1904.0739991081	813.32255738248	1.2272	3.2985e-06	0.00023305	PXDN	peroxidasin homolog (Drosophila) [Source:HGNC Symbol;Acc:14966]
ENSG00000130529	2397.53658307497	1390.59710912562	0.78585	0.0021165	0.047742	TRPM4	transient receptor potential cation channel, subfamily M, member 4 [Source:HGNC Symbol;Acc:17993]
ENSG00000130592	5305.3362847343	2705.49709557802	0.97155	0.00015336	0.0058626	LSP1	lymphocyte-specific protein 1 [Source:HGNC Symbol;Acc:6707]
ENSG00000130595	157161.470605195	315055.735333335	-1.0034	8.1404e-05	0.003495	TNNT3	troponin T type 3 (skeletal, fast) [Source:HGNC Symbol;Acc:11950]
ENSG00000130598	66777.111286625	163766.372237486	-1.2942	5.7945e-06	0.00037958	TNNI2	troponin I type 2 (skeletal, fast) [Source:HGNC Symbol;Acc:11946]
ENSG00000130600	65018.5144473285	18717.8299834429	1.7964	3.3141e-12	8.1484e-10	H19	H19, imprinted maternally expressed transcript (non-protein coding) [Source:HGNC Symbol;Acc:4713]
ENSG00000130635	4811.67838759241	1775.68854209762	1.4382	4.2327e-08	5.169e-06	COL5A1	collagen, type V, alpha 1 [Source:HGNC Symbol;Acc:2209]
ENSG00000130653	1196.13521839296	2326.03662055314	-0.95949	0.00022637	0.0081529	PNPLA7	patatin-like phospholipase domain containing 7 [Source:HGNC Symbol;Acc:24768]
ENSG00000130734	1131.14201172551	2103.99582435414	-0.89535	0.00063004	0.018515	ATG4D	autophagy related 4D, cysteine peptidase [Source:HGNC Symbol;Acc:20789]
ENSG00000130755	338.915738920929	160.723812973677	1.0763	0.00068523	0.019728	GMFG	glia maturation factor, gamma [Source:HGNC Symbol;Acc:4374]
ENSG00000130775	243.479586897346	95.4223900219098	1.3514	9.0817e-05	0.0038191	THEMIS2	thymocyte selection associated family member 2 [Source:HGNC Symbol;Acc:16839]
ENSG00000130779	4435.05922769458	8183.73389792659	-0.88381	0.00055656	0.016797	CLIP1	CAP-GLY domain containing linker protein 1 [Source:HGNC Symbol;Acc:10461]
ENSG00000130811	5812.70382137137	11441.0934094115	-0.97694	0.00012869	0.0050759	EIF3G	eukaryotic translation initiation factor 3, subunit G [Source:HGNC Symbol;Acc:3274]
ENSG00000130816	1001.4597729459	554.094026676428	0.8539	0.0017911	0.041808	DNMT1	DNA (cytosine-5-)-methyltransferase 1 [Source:HGNC Symbol;Acc:2976]
ENSG00000130821	3937.79944038012	7621.82138846228	-0.95275	0.00017752	0.006667	SLC6A8	solute carrier family 6 (neurotransmitter transporter, creatine), member 8 [Source:HGNC Symbol;Acc:11055]
ENSG00000130827	791.143360784603	395.373703767997	1.0007	0.00039965	0.012873	PLXNA3	plexin A3 [Source:HGNC Symbol;Acc:9101]
ENSG00000131042	298.457434089262	94.9501904503104	1.6523	8.0342e-07	6.9229e-05	LILRB2	leukocyte immunoglobulin-like receptor, subfamily B (with TM and ITIM domains), member 2 [Source:HGNC Symbol;Acc:6606]
ENSG00000131067	845.469514833753	8397.76406349366	-3.3122	1.0081e-09	1.7455e-07	GGT7	gamma-glutamyltransferase 7 [Source:HGNC Symbol;Acc:4259]
ENSG00000131080	233.776789007282	15.8828432446223	3.8796	3.7458e-19	2.8193e-16	EDA2R	ectodysplasin A2 receptor [Source:HGNC Symbol;Acc:17756]
ENSG00000131188	169.435644267308	55.2839726255363	1.6158	3.4243e-05	0.0017206	PRR7	proline rich 7 (synaptic) [Source:HGNC Symbol;Acc:28130]
ENSG00000131386	172.958429578713	451.778801165972	-1.3852	0.00010146	0.0042158	GALNT15	UDP-N-acetyl-alpha-D-galactosamine:polypeptide N-acetylgalactosaminyltransferase 15 [Source:HGNC Symbol;Acc:21531]
ENSG00000131398	112.689577534378	32.0176104509904	1.8154	4.1377e-05	0.002	KCNC3	potassium voltage-gated channel, Shaw-related subfamily, member 3 [Source:HGNC Symbol;Acc:6235]
ENSG00000131435	692.244976584417	344.266854661136	1.0078	0.00038926	0.012604	PDLIM4	PDZ and LIM domain 4 [Source:HGNC Symbol;Acc:16501]
ENSG00000131469	16707.2565471968	33017.718649383	-0.98277	0.00010794	0.0044368	RPL27	ribosomal protein L27 [Source:HGNC Symbol;Acc:10328]
ENSG00000131669	1146.00387219035	610.625717481973	0.90825	0.00076609	0.021486	NINJ1	ninjurin 1 [Source:HGNC Symbol;Acc:7824]
ENSG00000131747	70.0136513428446	15.9646238181852	2.1328	0.00011725	0.004731	TOP2A	topoisomerase (DNA) II alpha 170kDa [Source:HGNC Symbol;Acc:11989]
ENSG00000131773	516.08471030995	1051.15504033061	-1.0263	0.00070806	0.020258	KHDRBS3	KH domain containing, RNA binding, signal transduction associated 3 [Source:HGNC Symbol;Acc:18117]
ENSG00000132185	34.1004907077593	2.48227187790279	3.7801	5.2124e-05	0.0024272	FCRLA	Fc receptor-like A [Source:HGNC Symbol;Acc:18504]
ENSG00000132334	323.959039631158	138.301585498989	1.228	0.00013159	0.0051517	PTPRE	protein tyrosine phosphatase, receptor type, E [Source:HGNC Symbol;Acc:9669]
ENSG00000132359	171.891620307225	74.1028034498826	1.2139	0.00095661	0.02551	RAP1GAP2	RAP1 GTPase activating protein 2 [Source:HGNC Symbol;Acc:29176]
ENSG00000132388	3618.50769131172	6909.03742437592	-0.93309	0.00023481	0.0083831	UBE2G1	ubiquitin-conjugating enzyme E2G 1 [Source:HGNC Symbol;Acc:12482]
ENSG00000132429	2309.28810864802	4257.00132554761	-0.88239	0.00065179	0.018953	POPDC3	popeye domain containing 3 [Source:HGNC Symbol;Acc:17649]
ENSG00000132481	934.7393080493	304.386943467566	1.6187	9.4325e-09	1.3431e-06	TRIM47	tripartite motif containing 47 [Source:HGNC Symbol;Acc:19020]
ENSG00000132514	220.590758236392	102.000004844925	1.1128	0.0011275	0.028997	CLEC10A	C-type lectin domain family 10, member A [Source:HGNC Symbol;Acc:16916]
ENSG00000132688	17870.0961097793	4234.38082691894	2.0773	3.5021e-05	0.0017572	NES	nestin [Source:HGNC Symbol;Acc:7756]
ENSG00000132819	4226.13828913874	8522.65137719564	-1.012	7.1358e-05	0.0031593	RBM38	RNA binding motif protein 38 [Source:HGNC Symbol;Acc:15818]
ENSG00000132821	244.831650213062	80.9758922152572	1.5962	6.9783e-06	0.00044549	VSTM2L	V-set and transmembrane domain containing 2 like [Source:HGNC Symbol;Acc:16096]
ENSG00000132823	793.367288981494	1802.8494503565	-1.1842	0.00012897	0.0050807	C20orf111	chromosome 20 open reading frame 111 [Source:HGNC Symbol;Acc:16105]
ENSG00000132938	50.4512547216915	5.07797268126091	3.3126	5.0991e-06	0.00033945	MTUS2	microtubule associated tumor suppressor candidate 2 [Source:HGNC Symbol;Acc:20595]
ENSG00000133020	14561.7445586719	91.4852888362593	7.3144	1.7751e-94	6.5465e-90	MYH8	myosin, heavy chain 8, skeletal muscle, perinatal [Source:HGNC Symbol;Acc:7578]
ENSG00000133048	242.744931034265	48.4992466747817	2.3234	0.00021458	0.0078123	CHI3L1	chitinase 3-like 1 (cartilage glycoprotein-39) [Source:HGNC Symbol;Acc:1932]
ENSG00000133055	8055.96314573842	170.597448875954	5.5614	4.3855e-17	2.344e-14	MYBPH	myosin binding protein H [Source:HGNC Symbol;Acc:7552]
ENSG00000133083	1126.29061278048	166.330699689265	2.7595	1.631e-20	1.4671e-17	DCLK1	doublecortin-like kinase 1 [Source:HGNC Symbol;Acc:2700]
ENSG00000133110	651.314860348385	101.256134588408	2.6853	2.8882e-17	1.6139e-14	POSTN	periostin, osteoblast specific factor [Source:HGNC Symbol;Acc:16953]
ENSG00000133112	44349.4082567607	112295.026966563	-1.3403	0.00025138	0.0088802	TPT1	tumor protein, translationally-controlled 1 [Source:HGNC Symbol;Acc:12022]
ENSG00000133134	143.374735429713	42.9926244025347	1.7376	4.0799e-05	0.0019746	BEX2	brain expressed X-linked 2 [Source:HGNC Symbol;Acc:30933]
ENSG00000133135	144.151392701239	296.858347260294	-1.0422	0.0012747	0.031876	RNF128	ring finger protein 128, E3 ubiquitin protein ligase [Source:HGNC Symbol;Acc:21153]
ENSG00000133315	10271.0687715216	21317.9253553257	-1.0535	3.7626e-05	0.0018601	MACROD1	MACRO domain containing 1 [Source:HGNC Symbol;Acc:29598]
ENSG00000133321	315.018205145422	122.368610032696	1.3642	0.00072917	0.020686	RARRES3	retinoic acid receptor responder (tazarotene induced) 3 [Source:HGNC Symbol;Acc:9869]
ENSG00000133805	1223.24720253827	411.074501995715	1.5732	0.00016525	0.0062636	AMPD3	adenosine monophosphate deaminase 3 [Source:HGNC Symbol;Acc:470]
ENSG00000133878	7417.23331398392	13822.4494395022	-0.89806	0.00045263	0.014255	DUSP26	dual specificity phosphatase 26 (putative) [Source:HGNC Symbol;Acc:28161]
ENSG00000134013	891.92862181754	328.67416597121	1.4403	3.2094e-07	3.0985e-05	LOXL2	lysyl oxidase-like 2 [Source:HGNC Symbol;Acc:6666]
ENSG00000134061	36.4045638623839	5.61346895664512	2.6972	0.00063094	0.018526	CD180	CD180 molecule [Source:HGNC Symbol;Acc:6726]
ENSG00000134247	1058.03538506718	229.363544131926	2.2057	3.5417e-14	1.2806e-11	PTGFRN	prostaglandin F2 receptor inhibitor [Source:HGNC Symbol;Acc:9601]
ENSG00000134333	19443.4921202711	34387.1258269992	-0.82258	0.0010598	0.027641	LDHA	lactate dehydrogenase A [Source:HGNC Symbol;Acc:6535]
ENSG00000134363	411.834768122543	130.45118638513	1.6586	2.2015e-07	2.2305e-05	FST	follistatin [Source:HGNC Symbol;Acc:3971]
ENSG00000134419	955.502905197453	3315.91570193225	-1.7951	1.1257e-11	2.5786e-09	RPS15A	ribosomal protein S15a [Source:HGNC Symbol;Acc:10389]
ENSG00000134516	202.581676158293	53.7276160210542	1.9148	6.6337e-07	5.881e-05	DOCK2	dedicator of cytokinesis 2 [Source:HGNC Symbol;Acc:2988]
ENSG00000134531	2138.46292882757	1068.4572759709	1.001	0.00087436	0.023933	EMP1	epithelial membrane protein 1 [Source:HGNC Symbol;Acc:3333]
ENSG00000134548	600.061049695211	209.368136925807	1.5191	2.2465e-07	2.2514e-05	C12orf39	chromosome 12 open reading frame 39 [Source:HGNC Symbol;Acc:28139]
ENSG00000134871	6892.93330045171	3798.06333759584	0.85985	0.00067327	0.01949	COL4A2	collagen, type IV, alpha 2 [Source:HGNC Symbol;Acc:2203]
ENSG00000134955	252.101921745299	66.5992733534465	1.9204	6.9295e-08	8.0113e-06	SLC37A2	solute carrier family 37 (glycerol-3-phosphate transporter), member 2 [Source:HGNC Symbol;Acc:20644]
ENSG00000135046	2463.40863277248	1326.33782405361	0.89321	0.00069123	0.019854	ANXA1	annexin A1 [Source:HGNC Symbol;Acc:533]
ENSG00000135077	79.6978975065523	27.500200155949	1.5351	0.0020358	0.046518	HAVCR2	hepatitis A virus cellular receptor 2 [Source:HGNC Symbol;Acc:18437]
ENSG00000135127	48.5916854301869	7.50353009643604	2.6951	9.618e-05	0.0040217	CCDC64	coiled-coil domain containing 64 [Source:HGNC Symbol;Acc:28095]
ENSG00000135148	719.067848826341	364.767372644141	0.97915	0.00053628	0.016305	TRAFD1	TRAF-type zinc finger domain containing 1 [Source:HGNC Symbol;Acc:24808]
ENSG00000135324	211.620167231543	27.4751340451137	2.9453	5.8409e-13	1.657e-10	MRAP2	melanocortin 2 receptor accessory protein 2 [Source:HGNC Symbol;Acc:21232]
ENSG00000135407	296.63496825047	711.811973125539	-1.2628	0.00026853	0.0093685	AVIL	advillin [Source:HGNC Symbol;Acc:14188]
ENSG00000135414	459.270743508618	186.227105305437	1.3023	1.7552e-05	0.0010005	GDF11	growth differentiation factor 11 [Source:HGNC Symbol;Acc:4216]
ENSG00000135447	10780.9524685487	25324.6603751487	-1.2321	1.2438e-06	0.00010171	PPP1R1A	protein phosphatase 1, regulatory (inhibitor) subunit 1A [Source:HGNC Symbol;Acc:9286]
ENSG00000135451	27.408074197579	1.89006113979093	3.8581	0.00022532	0.0081229	TROAP	trophinin associated protein [Source:HGNC Symbol;Acc:12327]
ENSG00000135472	615.384556868234	261.614594674885	1.234	2.4878e-05	0.0013259	FAIM2	Fas apoptotic inhibitory molecule 2 [Source:HGNC Symbol;Acc:17067]
ENSG00000135519	76.4652641951087	21.2378059984643	1.8482	0.00046532	0.014506	KCNH3	potassium voltage-gated channel, subfamily H (eag-related), member 3 [Source:HGNC Symbol;Acc:6252]
ENSG00000135678	234.357093007205	103.41128417206	1.1803	0.00054251	0.016451	CPM	carboxypeptidase M [Source:HGNC Symbol;Acc:2311]
ENSG00000135723	4737.31178493828	8986.16953619805	-0.92364	0.0003705	0.012157	FHOD1	formin homology 2 domain containing 1 [Source:HGNC Symbol;Acc:17905]
ENSG00000135821	6232.79938319906	12322.9932051707	-0.9834	0.0013774	0.034046	GLUL	glutamate-ammonia ligase [Source:HGNC Symbol;Acc:4341]
ENSG00000135925	24.4841446124528	0	Inf	1.3502e-05	0.00079043	WNT10A	wingless-type MMTV integration site family, member 10A [Source:HGNC Symbol;Acc:13829]
ENSG00000135929	1335.97002566621	2649.95867328395	-0.98808	0.0013159	0.032814	CYP27A1	cytochrome P450, family 27, subfamily A, polypeptide 1 [Source:HGNC Symbol;Acc:2605]
ENSG00000136002	286.069061294122	662.986867009899	-1.2126	2.3878e-05	0.0012837	ARHGEF4	Rho guanine nucleotide exchange factor (GEF) 4 [Source:HGNC Symbol;Acc:684]
ENSG00000136167	439.87249466209	171.383606259691	1.3599	0.00035592	0.011794	LCP1	lymphocyte cytosolic protein 1 (L-plastin) [Source:HGNC Symbol;Acc:6528]
ENSG00000136205	1436.74512200296	667.4040128616	1.1062	3.3284e-05	0.0016864	TNS3	tensin 3 [Source:HGNC Symbol;Acc:21616]
ENSG00000136286	247.47032575396	70.8832435565202	1.8037	4.2544e-07	3.9423e-05	MYO1G	myosin IG [Source:HGNC Symbol;Acc:13880]
ENSG00000136295	1200.66670881892	443.487850832406	1.4369	2.216e-07	2.2381e-05	TTYH3	tweety homolog 3 (Drosophila) [Source:HGNC Symbol;Acc:22222]
ENSG00000136378	986.533870271817	234.152625111885	2.0749	5.4491e-13	1.5579e-10	ADAMTS7	ADAM metallopeptidase with thrombospondin type 1 motif, 7 [Source:HGNC Symbol;Acc:223]
ENSG00000136425	135.730309080624	470.97082997197	-1.7949	0.00010647	0.0043824	CIB2	calcium and integrin binding family member 2 [Source:HGNC Symbol;Acc:24579]
ENSG00000136436	1393.31598822199	2786.84086638726	-1.0001	0.00012644	0.005014	CALCOCO2	calcium binding and coiled-coil domain 2 [Source:HGNC Symbol;Acc:29912]
ENSG00000136732	2484.90517437528	4670.03071621439	-0.91024	0.00040321	0.012976	GYPC	glycophorin C (Gerbich blood group) [Source:HGNC Symbol;Acc:4704]
ENSG00000136813	3845.82448043657	7395.03226758306	-0.94326	0.00023142	0.0082943	KIAA0368	KIAA0368 [Source:HGNC Symbol;Acc:29020]
ENSG00000136830	2966.18657482665	1620.50678830826	0.87216	0.00075345	0.021212	FAM129B	family with sequence similarity 129, member B [Source:HGNC Symbol;Acc:25282]
ENSG00000136840	1487.85088763	680.76635363537	1.128	2.3237e-05	0.0012529	ST6GALNAC4	ST6 (alpha-N-acetyl-neuraminyl-2,3-beta-galactosyl-1,3)-N-acetylgalactosaminide alpha-2,6-sialyltransferase 4 [Source:HGNC Symbol;Acc:17846]
ENSG00000136942	20176.1692667577	36287.1109258711	-0.8468	0.0009068	0.024533	RPL35	ribosomal protein L35 [Source:HGNC Symbol;Acc:10344]
ENSG00000136999	591.157318662187	133.153733872886	2.1504	4.094e-08	5.0168e-06	NOV	nephroblastoma overexpressed [Source:HGNC Symbol;Acc:7885]
ENSG00000137124	3108.17881910967	1224.39453367141	1.344	1.3258e-06	0.00010775	ALDH1B1	aldehyde dehydrogenase 1 family, member B1 [Source:HGNC Symbol;Acc:407]
ENSG00000137198	2702.97205650335	7730.67320452193	-1.516	5.2314e-09	7.9071e-07	GMPR	guanosine monophosphate reductase [Source:HGNC Symbol;Acc:4376]
ENSG00000137462	75.8429587867406	22.2019518648346	1.7723	0.0004539	0.01426	TLR2	toll-like receptor 2 [Source:HGNC Symbol;Acc:11848]
ENSG00000137501	634.430691698709	320.672107338946	0.98436	0.0010771	0.027954	SYTL2	synaptotagmin-like 2 [Source:HGNC Symbol;Acc:15585]
ENSG00000137700	675.510261842167	2095.68260159062	-1.6334	7.0124e-08	8.0818e-06	SLC37A4	solute carrier family 37 (glucose-6-phosphate transporter), member 4 [Source:HGNC Symbol;Acc:4061]
ENSG00000137766	42.9846299178509	150.832956055016	-1.8111	0.0012151	0.030777	UNC13C	unc-13 homolog C (C. elegans) [Source:HGNC Symbol;Acc:23149]
ENSG00000137801	889.231842119707	181.689948287224	2.2911	1.964e-14	7.3912e-12	THBS1	thrombospondin 1 [Source:HGNC Symbol;Acc:11785]
ENSG00000137804	113.599585964841	257.570646804836	-1.181	0.00043017	0.013712	NUSAP1	nucleolar and spindle associated protein 1 [Source:HGNC Symbol;Acc:18538]
ENSG00000137809	610.455461943335	281.384406883487	1.1173	0.00026374	0.0092634	ITGA11	integrin, alpha 11 [Source:HGNC Symbol;Acc:6136]
ENSG00000137818	36613.5110971451	64803.0615620048	-0.82369	0.0012374	0.031192	RPLP1	ribosomal protein, large, P1 [Source:HGNC Symbol;Acc:10372]
ENSG00000137831	3717.11347453408	9061.66360427781	-1.2856	0.00014641	0.0056598	UACA	uveal autoantigen with coiled-coil domains and ankyrin repeats [Source:HGNC Symbol;Acc:15947]
ENSG00000137841	500.31425029594	149.982239114101	1.738	1.6562e-08	2.2293e-06	PLCB2	phospholipase C, beta 2 [Source:HGNC Symbol;Acc:9055]
ENSG00000138061	428.765836136398	221.759749592149	0.95119	0.001842	0.042751	CYP1B1	cytochrome P450, family 1, subfamily B, polypeptide 1 [Source:HGNC Symbol;Acc:2597]
ENSG00000138078	1104.13643998261	525.692977357894	1.0706	9.8232e-05	0.0040982	PREPL	prolyl endopeptidase-like [Source:HGNC Symbol;Acc:30228]
ENSG00000138080	2901.01066865822	1398.10217004954	1.0531	6.1967e-05	0.0028179	EMILIN1	elastin microfibril interfacer 1 [Source:HGNC Symbol;Acc:19880]
ENSG00000138119	1339.74689962144	349.5572578578	1.9384	1.6193e-08	2.1923e-06	MYOF	myoferlin [Source:HGNC Symbol;Acc:3656]
ENSG00000138131	745.449706279587	108.879675851357	2.7754	4.4062e-19	3.25e-16	LOXL4	lysyl oxidase-like 4 [Source:HGNC Symbol;Acc:17171]
ENSG00000138136	598.3313424882	1558.34720121056	-1.381	2.4861e-05	0.0013259	LBX1	ladybird homeobox 1 [Source:HGNC Symbol;Acc:16960]
ENSG00000138193	569.658696866238	274.718429245851	1.0521	0.0011633	0.029669	PLCE1	phospholipase C, epsilon 1 [Source:HGNC Symbol;Acc:17175]
ENSG00000138316	201.232061820443	9.92908751161117	4.3411	1.4729e-19	1.1557e-16	ADAMTS14	ADAM metallopeptidase with thrombospondin type 1 motif, 14 [Source:HGNC Symbol;Acc:14899]
ENSG00000138356	296.718971067361	611.130828258858	-1.0424	0.00051718	0.015855	AOX1	aldehyde oxidase 1 [Source:HGNC Symbol;Acc:553]
ENSG00000138379	94.7903969331252	705.015345546064	-2.8948	1.1193e-20	1.032e-17	MSTN	myostatin [Source:HGNC Symbol;Acc:4223]
ENSG00000138435	3491.59607035066	697.414076713073	2.3238	3.0471e-18	1.9375e-15	CHRNA1	cholinergic receptor, nicotinic, alpha 1 (muscle) [Source:HGNC Symbol;Acc:1955]
ENSG00000138615	9413.75579584838	2346.83793186617	2.0041	2.1563e-14	8.0328e-12	CILP	cartilage intermediate layer protein, nucleotide pyrophosphohydrolase [Source:HGNC Symbol;Acc:1980]
ENSG00000138617	381.022565905296	142.056641667736	1.4234	0.0001294	0.0050877	PARP16	poly (ADP-ribose) polymerase family, member 16 [Source:HGNC Symbol;Acc:26040]
ENSG00000138639	494.030643077458	207.118042286478	1.2541	3.3094e-05	0.0016812	ARHGAP24	Rho GTPase activating protein 24 [Source:HGNC Symbol;Acc:25361]
ENSG00000138768	3720.54980805073	6542.72379795445	-0.81438	0.0015076	0.036563	USO1	USO1 vesicle transport factor [Source:HGNC Symbol;Acc:30904]
ENSG00000138944	44.0699909156952	3.78012227958185	3.5433	8.7326e-06	0.00053946	KIAA1644	KIAA1644 [Source:HGNC Symbol;Acc:29335]
ENSG00000138964	149.16449044303	44.6241793395226	1.741	1.9658e-05	0.0011018	PARVG	parvin, gamma [Source:HGNC Symbol;Acc:14654]
ENSG00000139182	539.96510124039	246.475621686779	1.1314	0.00011992	0.0048178	CLSTN3	calsyntenin 3 [Source:HGNC Symbol;Acc:18371]
ENSG00000139209	166.324117225468	403.936324786481	-1.2801	4.5933e-05	0.002183	SLC38A4	solute carrier family 38, member 4 [Source:HGNC Symbol;Acc:14679]
ENSG00000139289	390.959860616253	86.5273273215108	2.1758	1.2193e-07	1.3034e-05	PHLDA1	pleckstrin homology-like domain, family A, member 1 [Source:HGNC Symbol;Acc:8933]
ENSG00000139329	1623.07332195012	794.57892489064	1.0305	0.0001152	0.0046605	LUM	lumican [Source:HGNC Symbol;Acc:6724]
ENSG00000139354	62.7062763578958	10.1559453625218	2.6263	2.0562e-05	0.0011352	GAS2L3	growth arrest-specific 2 like 3 [Source:HGNC Symbol;Acc:27475]
ENSG00000139438	336.120262539005	153.900856429973	1.127	0.00035694	0.011806	FAM222A	family with sequence similarity 222, member A [Source:HGNC Symbol;Acc:25915]
ENSG00000139514	325.264203582696	120.74895672443	1.4296	1.3917e-05	0.0008121	SLC7A1	solute carrier family 7 (cationic amino acid transporter, y+ system), member 1 [Source:HGNC Symbol;Acc:11057]
ENSG00000140104	126.338663894744	50.603001183369	1.32	0.0013491	0.033438	C14orf79	chromosome 14 open reading frame 79 [Source:HGNC Symbol;Acc:20126]
ENSG00000140285	285.744254819315	76.9121976220371	1.8934	0.00038517	0.012515	FGF7	fibroblast growth factor 7 [Source:HGNC Symbol;Acc:3685]
ENSG00000140368	137.973829100447	57.9931023543497	1.2504	0.0018024	0.042018	PSTPIP1	proline-serine-threonine phosphatase interacting protein 1 [Source:HGNC Symbol;Acc:9580]
ENSG00000140403	6961.80905590737	1800.37655440053	1.9512	9.1032e-14	3.0801e-11	DNAJA4	DnaJ (Hsp40) homolog, subfamily A, member 4 [Source:HGNC Symbol;Acc:14885]
ENSG00000140406	985.369404412815	507.599532920286	0.95697	0.00046155	0.014413	MESDC1	mesoderm development candidate 1 [Source:HGNC Symbol;Acc:13519]
ENSG00000140470	106.284864046292	41.9150496107092	1.3424	0.0020409	0.046577	ADAMTS17	ADAM metallopeptidase with thrombospondin type 1 motif, 17 [Source:HGNC Symbol;Acc:17109]
ENSG00000140522	19.2981432811476	1.2411359389514	3.9587	0.0019076	0.044108	RLBP1	retinaldehyde binding protein 1 [Source:HGNC Symbol;Acc:10024]
ENSG00000140526	1167.21093310504	526.556858780923	1.1484	2.1178e-05	0.0011625	ABHD2	abhydrolase domain containing 2 [Source:HGNC Symbol;Acc:18717]
ENSG00000140557	196.373315941811	14.6984217683985	3.7399	9.0359e-17	4.6936e-14	ST8SIA2	ST8 alpha-N-acetyl-neuraminide alpha-2,8-sialyltransferase 2 [Source:HGNC Symbol;Acc:10870]
ENSG00000140678	293.849287780013	89.5886454554112	1.7137	4.2654e-07	3.9426e-05	ITGAX	integrin, alpha X (complement component 3 receptor 4 subunit) [Source:HGNC Symbol;Acc:6152]
ENSG00000140839	117.253273457315	3.72340781685419	4.9769	1.4106e-15	6.4228e-13	CLEC18B	C-type lectin domain family 18, member B [Source:HGNC Symbol;Acc:33849]
ENSG00000140859	533.078780436472	251.578660478875	1.0833	0.00024635	0.0087193	KIFC3	kinesin family member C3 [Source:HGNC Symbol;Acc:6326]
ENSG00000140931	524.961502586441	229.855490426697	1.1915	6.2417e-05	0.0028349	CMTM3	CKLF-like MARVEL transmembrane domain containing 3 [Source:HGNC Symbol;Acc:19174]
ENSG00000140937	247.893828912858	80.2135380889624	1.6278	5.0922e-06	0.00033945	CDH11	cadherin 11, type 2, OB-cadherin (osteoblast) [Source:HGNC Symbol;Acc:1750]
ENSG00000140968	254.340543809389	83.3829657606542	1.6089	3.4143e-06	0.00023939	IRF8	interferon regulatory factor 8 [Source:HGNC Symbol;Acc:5358]
ENSG00000141013	181.643766539334	455.628802390396	-1.3267	1.0925e-05	0.00065838	GAS8	growth arrest-specific 8 [Source:HGNC Symbol;Acc:4166]
ENSG00000141447	1928.65543152335	3822.0274943395	-0.98674	0.00011525	0.0046605	OSBPL1A	oxysterol binding protein-like 1A [Source:HGNC Symbol;Acc:16398]
ENSG00000141506	139.830949414085	41.6314772970709	1.7479	2.8192e-05	0.0014706	PIK3R5	phosphoinositide-3-kinase, regulatory subunit 5 [Source:HGNC Symbol;Acc:30035]
ENSG00000141519	137.129271760519	43.7483962877725	1.6482	7.0611e-05	0.0031327	CCDC40	coiled-coil domain containing 40 [Source:HGNC Symbol;Acc:26090]
ENSG00000141524	698.690282599658	330.482446537438	1.0801	0.00015191	0.0058239	TMC6	transmembrane channel-like 6 [Source:HGNC Symbol;Acc:18021]
ENSG00000141574	218.576837081729	83.1811740205789	1.3938	8.8788e-05	0.0037509	SECTM1	secreted and transmembrane 1 [Source:HGNC Symbol;Acc:10707]
ENSG00000141576	588.0184840791	2413.46759071812	-2.0372	6.349e-05	0.002873	RNF157	ring finger protein 157 [Source:HGNC Symbol;Acc:29402]
ENSG00000141696	565.113552669657	276.728501552155	1.0301	0.00048416	0.014992	LEPREL4	leprecan-like 4 [Source:HGNC Symbol;Acc:16946]
ENSG00000141756	1337.81698128366	570.889620712357	1.2286	7.4198e-06	0.00046937	FKBP10	FK506 binding protein 10, 65 kDa [Source:HGNC Symbol;Acc:18169]
ENSG00000141956	497.263276388901	208.454123281107	1.2543	2.5649e-05	0.0013572	PRDM15	PR domain containing 15 [Source:HGNC Symbol;Acc:13999]
ENSG00000141968	132.322323201799	26.9396377697295	2.2963	2.2211e-07	2.2381e-05	VAV1	vav 1 guanine nucleotide exchange factor [Source:HGNC Symbol;Acc:12657]
ENSG00000142156	28564.3723101945	11865.1021385382	1.2675	7.1314e-07	6.277e-05	COL6A1	collagen, type VI, alpha 1 [Source:HGNC Symbol;Acc:2211]
ENSG00000142173	38829.808430071	16187.8249646289	1.2623	8.1616e-07	7.0163e-05	COL6A2	collagen, type VI, alpha 2 [Source:HGNC Symbol;Acc:2212]
ENSG00000142178	97.863780425677	6.51431811923055	3.9091	1.8255e-07	1.8805e-05	SIK1	salt-inducible kinase 1 [Source:HGNC Symbol;Acc:11142]
ENSG00000142227	1057.25627881779	461.953230398272	1.1945	1.8073e-05	0.0010223	EMP3	epithelial membrane protein 3 [Source:HGNC Symbol;Acc:3335]
ENSG00000142347	498.489335479281	164.000087329767	1.6039	1.4549e-07	1.5287e-05	MYO1F	myosin IF [Source:HGNC Symbol;Acc:7600]
ENSG00000142449	24.9496491797956	114.329583660876	-2.1961	1.6954e-05	0.00097089	FBN3	fibrillin 3 [Source:HGNC Symbol;Acc:18794]
ENSG00000142534	28611.8136185786	55079.0461245307	-0.94489	0.00020225	0.007414	RPS11	ribosomal protein S11 [Source:HGNC Symbol;Acc:10384]
ENSG00000142541	37390.4801176942	70557.9538883828	-0.91614	0.0002954	0.010134	RPL13A	ribosomal protein L13a [Source:HGNC Symbol;Acc:10304]
ENSG00000142552	1405.61790922237	572.616120705022	1.2956	2.1062e-06	0.00015853	RCN3	reticulocalbin 3, EF-hand calcium binding domain [Source:HGNC Symbol;Acc:21145]
ENSG00000142634	1045.03450277514	443.79648925688	1.2356	9.2382e-06	0.00056689	EFHD2	EF-hand domain family, member D2 [Source:HGNC Symbol;Acc:28670]
ENSG00000142675	1491.26273136798	3571.75579221015	-1.2601	1.6252e-06	0.00012566	CNKSR1	connector enhancer of kinase suppressor of Ras 1 [Source:HGNC Symbol;Acc:19700]
ENSG00000142949	1172.59046994537	366.095608544319	1.6794	2.2683e-05	0.0012302	PTPRF	protein tyrosine phosphatase, receptor type, F [Source:HGNC Symbol;Acc:9670]
ENSG00000142973	79.4990952570815	257.362272823703	-1.6948	8.6033e-07	7.3788e-05	CYP4B1	cytochrome P450, family 4, subfamily B, polypeptide 1 [Source:HGNC Symbol;Acc:2644]
ENSG00000143061	435.137304030928	202.852555953183	1.101	0.00035166	0.011684	IGSF3	immunoglobulin superfamily, member 3 [Source:HGNC Symbol;Acc:5950]
ENSG00000143119	218.095229765896	70.9966724819755	1.6191	8.5276e-06	0.00052946	CD53	CD53 molecule [Source:HGNC Symbol;Acc:1686]
ENSG00000143164	7769.59296392116	13371.0911748587	-0.78321	0.0020505	0.046686	DCAF6	DDB1 and CUL4 associated factor 6 [Source:HGNC Symbol;Acc:30002]
ENSG00000143179	1068.77419561304	408.888966913565	1.3862	3.8587e-07	3.6208e-05	UCK2	uridine-cytidine kinase 2 [Source:HGNC Symbol;Acc:12562]
ENSG00000143196	4666.17597167203	1997.6262801724	1.224	2.6556e-06	0.00019317	DPT	dermatopontin [Source:HGNC Symbol;Acc:3011]
ENSG00000143226	178.719836954208	77.9647063030274	1.1968	0.00116	0.029605	FCGR2A	Fc fragment of IgG, low affinity IIa, receptor (CD32) [Source:HGNC Symbol;Acc:3616]
ENSG00000143320	558.918846223799	220.405184727743	1.3425	1.0842e-05	0.00065445	CRABP2	cellular retinoic acid binding protein 2 [Source:HGNC Symbol;Acc:2339]
ENSG00000143344	470.236703941774	222.270179756698	1.0811	0.00031773	0.010742	RGL1	ral guanine nucleotide dissociation stimulator-like 1 [Source:HGNC Symbol;Acc:30281]
ENSG00000143365	1327.29203563918	3067.65939149687	-1.2087	4.3203e-06	0.00029422	RORC	RAR-related orphan receptor C [Source:HGNC Symbol;Acc:10260]
ENSG00000143369	760.815214861055	295.762288598691	1.3631	1.4666e-06	0.00011657	ECM1	extracellular matrix protein 1 [Source:HGNC Symbol;Acc:3153]
ENSG00000143387	634.096089312435	339.59778484769	0.90087	0.0020391	0.046564	CTSK	cathepsin K [Source:HGNC Symbol;Acc:2536]
ENSG00000143429	382.758579949331	136.178084267231	1.4909	3.0647e-06	0.00021989	AC027612.6
ENSG00000143494	313.537688626503	34.3548050515455	3.1901	3.4997e-17	1.9264e-14	VASH2	vasohibin 2 [Source:HGNC Symbol;Acc:25723]
ENSG00000143499	782.811177936612	2106.76698793335	-1.4283	7.3404e-08	8.4072e-06	SMYD2	SET and MYND domain containing 2 [Source:HGNC Symbol;Acc:20982]
ENSG00000143502	285.556657362601	61.6096634868057	2.2125	3.2031e-10	5.9065e-08	SUSD4	sushi domain containing 4 [Source:HGNC Symbol;Acc:25470]
ENSG00000143546	39.10624151595	8.20916976000323	2.2521	0.0015825	0.037971	S100A8	S100 calcium binding protein A8 [Source:HGNC Symbol;Acc:10498]
ENSG00000143631	60.1330519075327	14.7802023419614	2.0245	0.0005124	0.015735	FLG	filaggrin [Source:HGNC Symbol;Acc:3748]
ENSG00000143632	1076738.37133514	3360472.83355046	-1.642	1.5007e-10	2.9284e-08	ACTA1	actin, alpha 1, skeletal muscle [Source:HGNC Symbol;Acc:129]
ENSG00000143847	2746.36408683161	1600.56935841826	0.77894	0.0021598	0.048539	PPFIA4	protein tyrosine phosphatase, receptor type, f polypeptide (PTPRF), interacting protein (liprin), alpha 4 [Source:HGNC Symbol;Acc:9248]
ENSG00000143851	105.471103322053	33.4539558889601	1.6566	0.0017699	0.041443	PTPN7	protein tyrosine phosphatase, non-receptor type 7 [Source:HGNC Symbol;Acc:9659]
ENSG00000144034	477.41562572352	1078.16329419178	-1.1753	2.0502e-05	0.0011336	TPRKB	TP53RK binding protein [Source:HGNC Symbol;Acc:24259]
ENSG00000144152	314.080889173713	104.273902741695	1.5908	2.1982e-05	0.0011957	FBLN7	fibulin 7 [Source:HGNC Symbol;Acc:26740]
ENSG00000144357	3092.12867431903	5646.87737279486	-0.86885	0.00059509	0.017728	UBR3	ubiquitin protein ligase E3 component n-recognin 3 (putative) [Source:HGNC Symbol;Acc:30467]
ENSG00000144668	769.112743234201	246.367512148988	1.6424	3.2585e-08	4.1156e-06	ITGA9	integrin, alpha 9 [Source:HGNC Symbol;Acc:6145]
ENSG00000144713	14145.0093457895	29397.1541681514	-1.0554	3.5168e-05	0.0017622	RPL32	ribosomal protein L32 [Source:HGNC Symbol;Acc:10336]
ENSG00000144771	221.542768075301	1.83334667706326	6.917	2.1225e-29	7.1161e-26	LRTM1	leucine-rich repeats and transmembrane domains 1 [Source:HGNC Symbol;Acc:25023]
ENSG00000144810	373.320035399272	178.23162891423	1.0667	0.00068765	0.019782	COL8A1	collagen, type VIII, alpha 1 [Source:HGNC Symbol;Acc:2215]
ENSG00000144857	1222.27768106958	562.069756344464	1.1208	4.0668e-05	0.0019709	BOC	BOC cell adhesion associated, oncogene regulated [Source:HGNC Symbol;Acc:17173]
ENSG00000144893	44.624396255662	1.83334667706326	4.6053	4.1618e-07	3.8805e-05	MED12L	mediator complex subunit 12-like [Source:HGNC Symbol;Acc:16050]
ENSG00000144908	1133.97985830059	4216.25753293101	-1.8946	1.1409e-12	3.0489e-10	ALDH1L1	aldehyde dehydrogenase 1 family, member L1 [Source:HGNC Symbol;Acc:3978]
ENSG00000144909	666.369216225669	1296.46878094521	-0.96019	0.00032617	0.010966	OSBPL11	oxysterol binding protein-like 11 [Source:HGNC Symbol;Acc:16397]
ENSG00000145022	763.631691947201	404.168502025055	0.91792	0.0011445	0.029331	TCTA	T-cell leukemia translocation altered [Source:HGNC Symbol;Acc:11692]
ENSG00000145349	3714.0737054198	2119.80473211965	0.80907	0.0014757	0.035923	CAMK2D	calcium/calmodulin-dependent protein kinase II delta [Source:HGNC Symbol;Acc:1462]
ENSG00000145358	2728.4977830392	11265.0181929343	-2.0457	4.8677e-15	1.9513e-12	DDIT4L	DNA-damage-inducible transcript 4-like [Source:HGNC Symbol;Acc:30555]
ENSG00000145416	139.012290734113	50.8865734970073	1.4499	0.00031347	0.010636	MARCH1	membrane-associated ring finger (C3HC4) 1, E3 ubiquitin protein ligase [Source:HGNC Symbol;Acc:26077]
ENSG00000145423	873.122921860267	146.112491166506	2.5791	7.4611e-05	0.003268	SFRP2	secreted frizzled-related protein 2 [Source:HGNC Symbol;Acc:10777]
ENSG00000145536	68.59858591446	8.57452264720446	3.0001	1.3165e-06	0.00010742	ADAMTS16	ADAM metallopeptidase with thrombospondin type 1 motif, 16 [Source:HGNC Symbol;Acc:17108]
ENSG00000145592	9231.41796597312	19163.3348338138	-1.0537	4.0434e-05	0.0019621	RPL37	ribosomal protein L37 [Source:HGNC Symbol;Acc:10347]
ENSG00000145623	278.031928401825	136.411524359198	1.0273	0.0017603	0.041294	OSMR	oncostatin M receptor [Source:HGNC Symbol;Acc:8507]
ENSG00000145626	59.3329449539166	265.161276862499	-2.16	0.001016	0.026727	UGT3A1	UDP glycosyltransferase 3 family, polypeptide A1 [Source:HGNC Symbol;Acc:26625]
ENSG00000145675	1167.9466290647	3751.10827792273	-1.6833	2.6801e-05	0.00141	PIK3R1	phosphoinositide-3-kinase, regulatory subunit 1 (alpha) [Source:HGNC Symbol;Acc:8979]
ENSG00000145685	384.159991607092	181.054187568499	1.0853	0.00053502	0.016294	LHFPL2	lipoma HMGIC fusion partner-like 2 [Source:HGNC Symbol;Acc:6588]
ENSG00000145780	457.593873718094	1003.69919438897	-1.1332	3.0701e-05	0.0015836	FEM1C	fem-1 homolog c (C. elegans) [Source:HGNC Symbol;Acc:16933]
ENSG00000145794	570.687362588438	298.886903436376	0.9331	0.0011412	0.029267	MEGF10	multiple EGF-like-domains 10 [Source:HGNC Symbol;Acc:29634]
ENSG00000146054	3422.30378988498	6118.59054219586	-0.83823	0.0010683	0.027803	TRIM7	tripartite motif containing 7 [Source:HGNC Symbol;Acc:16278]
ENSG00000146072	1235.10565977211	206.538996030481	2.5801	4.6159e-19	3.3379e-16	TNFRSF21	tumor necrosis factor receptor superfamily, member 21 [Source:HGNC Symbol;Acc:13469]
ENSG00000146094	332.578925501244	133.248678928564	1.3196	4.5855e-05	0.0021821	DOK3	docking protein 3 [Source:HGNC Symbol;Acc:24583]
ENSG00000146112	1092.68538315917	536.693057420273	1.0257	0.00017516	0.0065918	PPP1R18	protein phosphatase 1, regulatory subunit 18 [Source:HGNC Symbol;Acc:29413]
ENSG00000146192	287.224771338234	87.2198025029637	1.7195	4.4116e-07	4.0472e-05	FGD2	FYVE, RhoGEF and PH domain containing 2 [Source:HGNC Symbol;Acc:3664]
ENSG00000146232	271.839670933833	89.0782152908623	1.6096	2.4829e-06	0.00018205	NFKBIE	nuclear factor of kappa light polypeptide gene enhancer in B-cells inhibitor, epsilon [Source:HGNC Symbol;Acc:7799]
ENSG00000146242	328.873440688858	160.440240660039	1.0355	0.0010955	0.028393	TPBG	trophoblast glycoprotein [Source:HGNC Symbol;Acc:12004]
ENSG00000146278	2414.74170034029	6239.31443280945	-1.3695	1.1249e-07	1.2274e-05	PNRC1	proline-rich nuclear receptor coactivator 1 [Source:HGNC Symbol;Acc:17278]
ENSG00000146386	91.594867074394	18.0248283461591	2.3453	3.9149e-06	0.00027038	ABRACL	ABRA C-terminal like [Source:HGNC Symbol;Acc:21230]
ENSG00000146426	278.265385126142	107.840331652481	1.3676	3.6006e-05	0.0017969	TIAM2	T-cell lymphoma invasion and metastasis 2 [Source:HGNC Symbol;Acc:11806]
ENSG00000146574	364.814948961766	171.862388072347	1.0859	0.00054331	0.016451	CCZ1B	CCZ1 vacuolar protein trafficking and biogenesis associated homolog B (S. cerevisiae) [Source:HGNC Symbol;Acc:21717]
ENSG00000146592	1075.90866700848	229.321257004706	2.2301	4.5149e-15	1.8501e-12	CREB5	cAMP responsive element binding protein 5 [Source:HGNC Symbol;Acc:16844]
ENSG00000146729	5910.27879242081	10157.4380405085	-0.78124	0.0020562	0.046728	GBAS	glioblastoma amplified sequence [Source:HGNC Symbol;Acc:4179]
ENSG00000146733	165.928961704393	46.8795933665148	1.8235	4.0326e-06	0.00027695	PSPH	phosphoserine phosphatase [Source:HGNC Symbol;Acc:9577]
ENSG00000146809	971.26112032213	2300.46344927654	-1.244	3.9622e-06	0.00027263	ASB15	ankyrin repeat and SOCS box containing 15 [Source:HGNC Symbol;Acc:19767]
ENSG00000147123	4385.25409684806	9710.74685591977	-1.1469	7.6643e-06	0.00048318	NDUFB11	NADH dehydrogenase (ubiquinone) 1 beta subcomplex, 11, 17.3kDa [Source:HGNC Symbol;Acc:20372]
ENSG00000147145	24.9940995661076	1.83334667706326	3.769	0.00058742	0.017556	LPAR4	lysophosphatidic acid receptor 4 [Source:HGNC Symbol;Acc:4478]
ENSG00000147168	261.072512750148	38.4435657556009	2.7636	5.325e-13	1.5343e-10	IL2RG	interleukin 2 receptor, gamma [Source:HGNC Symbol;Acc:6010]
ENSG00000147255	455.918412808861	29.0249084085387	3.9734	1.0326e-26	2.8564e-23	IGSF1	immunoglobulin superfamily, member 1 [Source:HGNC Symbol;Acc:5948]
ENSG00000147256	494.100992123725	21.382883275812	4.5303	2.3607e-32	1.0883e-28	ARHGAP36	Rho GTPase activating protein 36 [Source:HGNC Symbol;Acc:26388]
ENSG00000147443	466.047162835689	129.380193834362	1.8489	4.8617e-09	7.4205e-07	DOK2	docking protein 2, 56kDa [Source:HGNC Symbol;Acc:2991]
ENSG00000147485	111.402965309196	21.2378059984643	2.3911	6.8076e-07	6.0063e-05	PXDNL	peroxidasin homolog (Drosophila)-like [Source:HGNC Symbol;Acc:26359]
ENSG00000147684	6021.10225755708	10607.9612784	-0.81705	0.0015402	0.037175	NDUFB9	NADH dehydrogenase (ubiquinone) 1 beta subcomplex, 9, 22kDa [Source:HGNC Symbol;Acc:7704]
ENSG00000147697	106.465114569407	37.4358699086173	1.5079	0.00050132	0.015459	GSDMC	gasdermin C [Source:HGNC Symbol;Acc:7151]
ENSG00000147883	217.049421198631	78.5951476340887	1.4655	0.00025444	0.0089624	CDKN2B	cyclin-dependent kinase inhibitor 2B (p15, inhibits CDK4) [Source:HGNC Symbol;Acc:1788]
ENSG00000147889	74.9564000383671	7.61695902189136	3.2988	6.5401e-08	7.6329e-06	CDKN2A	cyclin-dependent kinase inhibitor 2A [Source:HGNC Symbol;Acc:1787]
ENSG00000148288	175.795907369082	76.1313596259641	1.2073	0.0011273	0.028997	GBGT1	globoside alpha-1,3-N-acetylgalactosaminyltransferase 1 [Source:HGNC Symbol;Acc:20460]
ENSG00000148604	87.4312246282649	3.83683674230951	4.5102	9.2552e-12	2.1603e-09	RGR	retinal G protein coupled receptor [Source:HGNC Symbol;Acc:9990]
ENSG00000148660	2507.8184928149	4929.92818681854	-0.97513	0.00012908	0.0050807	CAMK2G	calcium/calmodulin-dependent protein kinase II gamma [Source:HGNC Symbol;Acc:1463]
ENSG00000148773	106.883719772571	6.14896523202932	4.1196	2.182e-12	5.6275e-10	MKI67	antigen identified by monoclonal antibody Ki-67 [Source:HGNC Symbol;Acc:7107]
ENSG00000148795	12.4513749078085	103.940198206387	-3.0614	1.6939e-09	2.8396e-07	CYP17A1	cytochrome P450, family 17, subfamily A, polypeptide 1 [Source:HGNC Symbol;Acc:2593]
ENSG00000148848	98.5144334718674	13.4256374775547	2.8753	0.00044821	0.014128	ADAM12	ADAM metallopeptidase domain 12 [Source:HGNC Symbol;Acc:190]
ENSG00000149089	380.992809386183	1179.48678201825	-1.6303	3.0534e-09	4.833e-07	APIP	APAF1 interacting protein [Source:HGNC Symbol;Acc:17581]
ENSG00000149090	1769.56521994684	67.2732646651213	4.7172	7.6515e-22	8.8184e-19	PAMR1	peptidase domain containing associated with muscle regeneration 1 [Source:HGNC Symbol;Acc:24554]
ENSG00000149243	69.8407477533296	19.6880316350394	1.8268	0.00073656	0.020815	KLHL35	kelch-like family member 35 [Source:HGNC Symbol;Acc:26597]
ENSG00000149256	211.683169344211	54.4965523884061	1.9577	1.5924e-07	1.6543e-05	TENM4	teneurin transmembrane protein 4 [Source:HGNC Symbol;Acc:29945]
ENSG00000149257	2691.62808339419	1239.71807738321	1.1185	1.7328e-05	0.00098923	SERPINH1	serpin peptidase inhibitor, clade H (heat shock protein 47), member 1, (collagen binding protein 1) [Source:HGNC Symbol;Acc:1546]
ENSG00000149294	2776.66284502076	399.859465711146	2.7958	9.1242e-24	1.463e-20	NCAM1	neural cell adhesion molecule 1 [Source:HGNC Symbol;Acc:7656]
ENSG00000149418	70.7248575238366	8.57452264720446	3.0441	7.3088e-07	6.413e-05	ST14	suppression of tumorigenicity 14 (colon carcinoma) [Source:HGNC Symbol;Acc:11344]
ENSG00000149599	94.766947251036	26.9647038805648	1.8133	0.00016582	0.0062788	DUSP15	dual specificity phosphatase 15 [Source:HGNC Symbol;Acc:16236]
ENSG00000149633	300.249103312366	88.5994334782057	1.7608	2.045e-07	2.0892e-05	KIAA1755	KIAA1755 [Source:HGNC Symbol;Acc:29372]
ENSG00000149781	740.695963922069	326.27367466687	1.1828	2.923e-05	0.0015183	FERMT3	fermitin family member 3 [Source:HGNC Symbol;Acc:23151]
ENSG00000149925	180277.256556828	433880.646369531	-1.2671	0.0001183	0.004758	ALDOA	aldolase A, fructose-bisphosphate [Source:HGNC Symbol;Acc:414]
ENSG00000150316	1644.49565664749	3028.48259426008	-0.88095	0.00067778	0.019544	CWC15	CWC15 spliceosome-associated protein homolog (S. cerevisiae) [Source:HGNC Symbol;Acc:26939]
ENSG00000150401	1051.18616771598	1923.35712189451	-0.87161	0.00097343	0.025907	DCUN1D2	DCN1, defective in cullin neddylation 1, domain containing 2 (S. cerevisiae) [Source:HGNC Symbol;Acc:20328]
ENSG00000150687	2289.99976127834	810.451129359934	1.4986	1.0921e-08	1.5315e-06	PRSS23	protease, serine, 23 [Source:HGNC Symbol;Acc:14370]
ENSG00000150991	18778.4695968663	36254.3642945073	-0.94908	0.00055319	0.016723	UBC	ubiquitin C [Source:HGNC Symbol;Acc:12468]
ENSG00000151490	50.05365022275	6.74117597014119	2.8924	3.8812e-05	0.0018959	PTPRO	protein tyrosine phosphatase, receptor type, O [Source:HGNC Symbol;Acc:9678]
ENSG00000151650	107.906078657747	41.1843438363067	1.3896	0.0013441	0.033359	VENTX	VENT homeobox [Source:HGNC Symbol;Acc:13639]
ENSG00000151746	389.317645300575	158.569926243419	1.2958	0.00058333	0.017487	BICD1	bicaudal D homolog 1 (Drosophila) [Source:HGNC Symbol;Acc:1049]
ENSG00000151789	335.095454675963	92.4929846832429	1.8572	2.2233e-08	2.8974e-06	ZNF385D	zinc finger protein 385D [Source:HGNC Symbol;Acc:26191]
ENSG00000151917	101.655717032821	18.0815428088867	2.4911	5.4174e-07	4.826e-05	BEND6	BEN domain containing 6 [Source:HGNC Symbol;Acc:20871]
ENSG00000152192	258.943792162905	93.6022078269608	1.468	0.00055779	0.01682	POU4F1	POU class 4 homeobox 1 [Source:HGNC Symbol;Acc:9218]
ENSG00000152217	532.297225209213	949.713072165114	-0.83526	0.0020216	0.046301	SETBP1	SET binding protein 1 [Source:HGNC Symbol;Acc:15573]
ENSG00000152229	454.299647175273	967.894879417342	-1.0912	0.0018965	0.043878	PSTPIP2	proline-serine-threonine phosphatase interacting protein 2 [Source:HGNC Symbol;Acc:9581]
ENSG00000152422	105.178502344225	28.3759832076991	1.8901	4.4962e-05	0.0021451	XRCC4	X-ray repair complementing defective repair in Chinese hamster cells 4 [Source:HGNC Symbol;Acc:12831]
ENSG00000152430	31.5297152352627	114.127791920801	-1.8559	2.2573e-05	0.0012261	BOLL	bol, boule-like (Drosophila) [Source:HGNC Symbol;Acc:14273]
ENSG00000152601	3173.90594407078	5535.45844262878	-0.80244	0.0016828	0.039962	MBNL1	muscleblind-like splicing regulator 1 [Source:HGNC Symbol;Acc:6923]
ENSG00000152642	1770.27850632098	3154.47966705395	-0.83343	0.0011889	0.030239	GPD1L	glycerol-3-phosphate dehydrogenase 1-like [Source:HGNC Symbol;Acc:28956]
ENSG00000152700	2730.71681328036	4915.86805147566	-0.84817	0.00082781	0.02292	SAR1B	SAR1 homolog B (S. cerevisiae) [Source:HGNC Symbol;Acc:10535]
ENSG00000153012	117.723675980391	27.2166278423107	2.1128	0.00033093	0.011116	LGI2	leucine-rich repeat LGI family, member 2 [Source:HGNC Symbol;Acc:18710]
ENSG00000153071	1634.11979612573	534.752864058812	1.6116	2.9904e-09	4.7537e-07	DAB2	Dab, mitogen-responsive phosphoprotein, homolog 2 (Drosophila) [Source:HGNC Symbol;Acc:2662]
ENSG00000153303	127.445025596811	11.9576436876927	3.4139	2.6844e-11	5.7226e-09	FRMD1	FERM domain containing 1 [Source:HGNC Symbol;Acc:21240]
ENSG00000153551	129.662646956678	45.1596756149068	1.5217	0.00025191	0.0088905	CMTM7	CKLF-like MARVEL transmembrane domain containing 7 [Source:HGNC Symbol;Acc:19178]
ENSG00000153563	100.280204035015	33.0886030017588	1.5996	0.0003859	0.012528	CD8A	CD8a molecule [Source:HGNC Symbol;Acc:1706]
ENSG00000153707	363.460436668183	109.326809312121	1.7332	1.1873e-07	1.2803e-05	PTPRD	protein tyrosine phosphatase, receptor type, D [Source:HGNC Symbol;Acc:9668]
ENSG00000153815	524.231744679093	242.543839888792	1.112	0.00019313	0.0071511	CMIP	c-Maf inducing protein [Source:HGNC Symbol;Acc:24319]
ENSG00000153879	1187.83628113853	2133.13289883474	-0.84464	0.0011888	0.030239	CEBPG	CCAAT/enhancer binding protein (C/EBP), gamma [Source:HGNC Symbol;Acc:1837]
ENSG00000154096	921.698873326679	165.013102564415	2.4817	1.7779e-11	3.8345e-09	THY1	Thy-1 cell surface antigen [Source:HGNC Symbol;Acc:11801]
ENSG00000154415	2901.5255215676	6327.56753321842	-1.1248	0.001471	0.035834	PPP1R3A	protein phosphatase 1, regulatory subunit 3A [Source:HGNC Symbol;Acc:9291]
ENSG00000154645	98.7317874476944	36.6985818931577	1.4278	0.0014651	0.035741	CHODL	chondrolectin [Source:HGNC Symbol;Acc:17807]
ENSG00000154678	31.0432099636971	93.5639772340113	-1.5917	0.00044728	0.014111	PDE1C	phosphodiesterase 1C, calmodulin-dependent 70kDa [Source:HGNC Symbol;Acc:8776]
ENSG00000154928	368.641540043755	186.213940823323	0.98526	0.0016271	0.038839	EPHB1	EPH receptor B1 [Source:HGNC Symbol;Acc:3392]
ENSG00000154930	1491.53188266372	757.867178515368	0.97678	0.0002396	0.0085377	ACSS1	acyl-CoA synthetase short-chain family member 1 [Source:HGNC Symbol;Acc:16091]
ENSG00000155090	865.331859366334	2935.11382652508	-1.7621	3.4589e-11	7.2071e-09	KLF10	Kruppel-like factor 10 [Source:HGNC Symbol;Acc:11810]
ENSG00000155189	686.542713462434	328.403758139685	1.0639	0.00016728	0.0063276	AGPAT5	1-acylglycerol-3-phosphate O-acyltransferase 5 [Source:HGNC Symbol;Acc:20886]
ENSG00000155313	1341.24211000755	2351.18898733321	-0.80982	0.0017613	0.041294	USP25	ubiquitin specific peptidase 25 [Source:HGNC Symbol;Acc:12624]
ENSG00000155367	752.964639328896	1431.8158949947	-0.92719	0.00055403	0.016734	PPM1J	protein phosphatase, Mg2+/Mn2+ dependent, 1J [Source:HGNC Symbol;Acc:20785]
ENSG00000155465	232.207371715739	70.8581774456849	1.7124	1.729e-06	0.00013284	SLC7A7	solute carrier family 7 (amino acid transporter light chain, y+L system), member 7 [Source:HGNC Symbol;Acc:11065]
ENSG00000155657	97406.2629803088	190632.3676494	-0.96871	0.0002216	0.0080201	TTN	titin [Source:HGNC Symbol;Acc:12403]
ENSG00000155659	384.952751627109	86.0287987856829	2.1618	8.8894e-11	1.8113e-08	VSIG4	V-set and immunoglobulin domain containing 4 [Source:HGNC Symbol;Acc:17032]
ENSG00000155792	1709.0615022969	4620.91040413048	-1.435	2.7962e-06	0.00020181	DEPTOR	DEP domain containing MTOR-interacting protein [Source:HGNC Symbol;Acc:22953]
ENSG00000155886	98.8182392424519	10.9182994888167	3.178	3.1144e-09	4.9086e-07	SLC24A2	solute carrier family 24 (sodium/potassium/calcium exchanger), member 2 [Source:HGNC Symbol;Acc:10976]
ENSG00000156026	2505.80457166023	937.631360776638	1.4182	6.7395e-08	7.8407e-06	MCU	mitochondrial calcium uniporter [Source:HGNC Symbol;Acc:23526]
ENSG00000156219	764.022989609119	4878.00253709675	-2.6746	4.6112e-05	0.0021887	ART3	ADP-ribosyltransferase 3 [Source:HGNC Symbol;Acc:725]
ENSG00000156265	3769.75645195568	418.792988314341	3.1702	4.755e-30	1.7537e-26	MAP3K7CL	MAP3K7 C-terminal like [Source:HGNC Symbol;Acc:16457]
ENSG00000156463	388.671890210118	2520.02449930443	-2.6968	6.6576e-16	3.1887e-13	SH3RF2	SH3 domain containing ring finger 2 [Source:HGNC Symbol;Acc:26299]
ENSG00000156976	8486.55933344393	15685.8003250811	-0.88621	0.00046088	0.014405	EIF4A2	eukaryotic translation initiation factor 4A2 [Source:HGNC Symbol;Acc:3284]
ENSG00000157087	438.744092159224	2369.88149272408	-2.4334	0.00064032	0.018712	ATP2B2	ATPase, Ca++ transporting, plasma membrane 2 [Source:HGNC Symbol;Acc:815]
ENSG00000157119	12154.274236218	5460.38112251129	1.1544	0.0016663	0.039647	KLHL40	kelch-like family member 40 [Source:HGNC Symbol;Acc:30372]
ENSG00000157152	9.61634609530643	51.0000024224626	-2.4069	0.00013315	0.005202	SYN2	synapsin II [Source:HGNC Symbol;Acc:11495]
ENSG00000157227	1938.66344406529	912.84308403038	1.0866	5.3588e-05	0.0024891	MMP14	matrix metallopeptidase 14 (membrane-inserted) [Source:HGNC Symbol;Acc:7160]
ENSG00000157368	473.314985390059	179.404148761733	1.3996	3.5944e-06	0.00024917	IL34	interleukin 34 [Source:HGNC Symbol;Acc:28529]
ENSG00000157445	239.231941634326	819.793325521098	-1.7769	5.0063e-06	0.00033448	CACNA2D3	calcium channel, voltage-dependent, alpha 2/delta subunit 3 [Source:HGNC Symbol;Acc:15460]
ENSG00000157617	420.878157151527	220.128194655161	0.93506	0.0021101	0.047654	C2CD2	C2 calcium-dependent domain containing 2 [Source:HGNC Symbol;Acc:1266]
ENSG00000157851	139.145641893049	20.0533845222406	2.7947	1.8282e-09	3.0371e-07	DPYSL5	dihydropyrimidinase-like 5 [Source:HGNC Symbol;Acc:20637]
ENSG00000158008	2407.77070540762	1067.48781071687	1.1735	6.7538e-05	0.0030228	EXTL1	exostosin-like glycosyltransferase 1 [Source:HGNC Symbol;Acc:3515]
ENSG00000158186	2683.77750786203	1465.09970749547	0.87327	0.00077364	0.021664	MRAS	muscle RAS oncogene homolog [Source:HGNC Symbol;Acc:7227]
ENSG00000158258	1370.2864614685	221.286287167157	2.6305	1.928e-19	1.4814e-16	CLSTN2	calsyntenin 2 [Source:HGNC Symbol;Acc:17448]
ENSG00000158270	1080.60185623119	442.001373172766	1.2897	3.2986e-06	0.00023305	COLEC12	collectin sub-family member 12 [Source:HGNC Symbol;Acc:16016]
ENSG00000158286	483.198033803237	158.398520001843	1.6091	2.461e-07	2.4421e-05	RNF207	ring finger protein 207 [Source:HGNC Symbol;Acc:32947]
ENSG00000158292	833.180878819279	229.742061501242	1.8586	1.9905e-10	3.8035e-08	GPR153	G protein-coupled receptor 153 [Source:HGNC Symbol;Acc:23618]
ENSG00000158373	45.5554053903475	248.264155529836	-2.4462	0.00091485	0.024694	HIST1H2BD	histone cluster 1, H2bd [Source:HGNC Symbol;Acc:4747]
ENSG00000158481	108.324683860912	32.1310393764457	1.7533	8.0113e-05	0.0034556	CD1C	CD1c molecule [Source:HGNC Symbol;Acc:1636]
ENSG00000158517	118.432433183517	44.485684303232	1.4127	0.0014188	0.03486	NCF1	neutrophil cytosolic factor 1 [Source:HGNC Symbol;Acc:7660]
ENSG00000158571	669.659953694048	1721.76166004327	-1.3624	3.6554e-07	3.4745e-05	PFKFB1	6-phosphofructo-2-kinase/fructose-2,6-biphosphatase 1 [Source:HGNC Symbol;Acc:8872]
ENSG00000159189	2376.14615134743	601.010587782499	1.9832	3.7818e-05	0.0018671	C1QC	complement component 1, q subcomponent, C chain [Source:HGNC Symbol;Acc:1245]
ENSG00000159200	1668.25879916749	539.887551202801	1.6276	1.7977e-09	2.9999e-07	RCAN1	regulator of calcineurin 1 [Source:HGNC Symbol;Acc:3040]
ENSG00000159216	818.834240048544	292.348782059703	1.4859	0.0002177	0.0079102	RUNX1	runt-related transcription factor 1 [Source:HGNC Symbol;Acc:10471]
ENSG00000159228	1024.88445522046	427.542973737392	1.2613	4.6449e-06	0.0003132	CBR1	carbonyl reductase 1 [Source:HGNC Symbol;Acc:1548]
ENSG00000159251	33570.7988375037	1128.87034837867	4.8943	6.2393e-56	1.1505e-51	ACTC1	actin, alpha, cardiac muscle 1 [Source:HGNC Symbol;Acc:143]
ENSG00000159399	1151.27387633854	579.630230213474	0.99003	0.0008818	0.024089	HK2	hexokinase 2 [Source:HGNC Symbol;Acc:4923]
ENSG00000159403	4233.29131226053	1796.26804697331	1.2368	1.838e-06	0.00014005	C1R	complement component 1, r subcomponent [Source:HGNC Symbol;Acc:1246]
ENSG00000159674	5466.38653995242	1950.79149963989	1.4865	1.1362e-08	1.5812e-06	SPON2	spondin 2, extracellular matrix protein [Source:HGNC Symbol;Acc:11253]
ENSG00000159713	11676.4294718104	887.6932429571	3.7174	2.5151e-17	1.427e-14	TPPP3	tubulin polymerization-promoting protein family member 3 [Source:HGNC Symbol;Acc:24162]
ENSG00000160013	143.861240701278	55.7693366792499	1.3671	0.00072717	0.020656	PTGIR	prostaglandin I2 (prostacyclin) receptor (IP) [Source:HGNC Symbol;Acc:9602]
ENSG00000160075	4013.27069332788	7584.87566604686	-0.91835	0.00035455	0.011759	SSU72	SSU72 RNA polymerase II CTD phosphatase homolog (S. cerevisiae) [Source:HGNC Symbol;Acc:25016]
ENSG00000160097	6655.66593163001	14048.5473480534	-1.0778	2.5271e-05	0.0013431	FNDC5	fibronectin type III domain containing 5 [Source:HGNC Symbol;Acc:20240]
ENSG00000160161	36.9589692023507	1.7766322143356	4.3787	7.2769e-06	0.00046191	CILP2	cartilage intermediate layer protein 2 [Source:HGNC Symbol;Acc:24213]
ENSG00000160224	35.9835096813531	4.20218962951074	3.0981	0.000245	0.0086946	AIRE	autoimmune regulator [Source:HGNC Symbol;Acc:360]
ENSG00000160255	890.113502912347	313.812183055685	1.5041	9.8957e-08	1.0862e-05	ITGB2	integrin, beta 2 (complement component 3 receptor 3 and 4 subunit) [Source:HGNC Symbol;Acc:6155]
ENSG00000160293	462.688525298909	210.337602179841	1.1373	0.00018051	0.0067517	VAV2	vav 2 guanine nucleotide exchange factor [Source:HGNC Symbol;Acc:12658]
ENSG00000160360	382.43622245239	186.213940823323	1.0383	0.001825	0.04241	GPSM1	G-protein signaling modulator 1 [Source:HGNC Symbol;Acc:17858]
ENSG00000160392	2692.46915165967	5099.40298009457	-0.9214	0.00035665	0.011806	C19orf47	chromosome 19 open reading frame 47 [Source:HGNC Symbol;Acc:26723]
ENSG00000160593	185.36535410021	47.2765946056084	1.9712	3.7852e-07	3.5673e-05	AMICA1	adhesion molecule, interacts with CXADR antigen 1 [Source:HGNC Symbol;Acc:19084]
ENSG00000160791	90.755207690199	25.5850729053228	1.8267	0.00015023	0.0057655	CCR5	chemokine (C-C motif) receptor 5 (gene/pseudogene) [Source:HGNC Symbol;Acc:1606]
ENSG00000160867	1438.34288693233	705.595654655455	1.0275	0.00011265	0.0045856	FGFR4	fibroblast growth factor receptor 4 [Source:HGNC Symbol;Acc:3691]
ENSG00000160883	145.126852222237	36.2765145432288	2.0002	1.5721e-06	0.00012258	HK3	hexokinase 3 (white cell) [Source:HGNC Symbol;Acc:4925]
ENSG00000160932	3542.20553479466	1491.29673786208	1.2481	1.5493e-06	0.00012123	LY6E	lymphocyte antigen 6 complex, locus E [Source:HGNC Symbol;Acc:6727]
ENSG00000160991	359.053541586271	123.181096380662	1.5434	1.643e-06	0.0001265	ORAI2	ORAI calcium release-activated calcium modulator 2 [Source:HGNC Symbol;Acc:21667]
ENSG00000161281	22885.7330291515	63320.3623092022	-1.4682	1.0331e-08	1.4598e-06	COX7A1	cytochrome c oxidase subunit VIIa polypeptide 1 (muscle) [Source:HGNC Symbol;Acc:2287]
ENSG00000161381	1061.70272633028	500.448191228937	1.0851	7.3778e-05	0.0032475	PLXDC1	plexin domain containing 1 [Source:HGNC Symbol;Acc:20945]
ENSG00000161513	342.852231479765	155.362267978778	1.142	0.00031051	0.010567	FDXR	ferredoxin reductase [Source:HGNC Symbol;Acc:3642]
ENSG00000161642	740.553856948243	2124.1849102318	-1.5202	0.0001095	0.0044872	ZNF385A	zinc finger protein 385A [Source:HGNC Symbol;Acc:17521]
ENSG00000161649	879.752705042493	441.278512492814	0.99541	0.0020225	0.046301	CD300LG	CD300 molecule-like family member g [Source:HGNC Symbol;Acc:30455]
ENSG00000161681	60.9751602695942	14.7802023419614	2.0446	0.00043276	0.013771	SHANK1	SH3 and multiple ankyrin repeat domains 1 [Source:HGNC Symbol;Acc:15474]
ENSG00000161682	177.433224729026	34.4682339770008	2.3639	8.3826e-09	1.2076e-06	FAM171A2	family with sequence similarity 171, member A2 [Source:HGNC Symbol;Acc:30480]
ENSG00000162191	2766.11059183504	5480.54919881238	-0.98646	0.00012763	0.0050505	UBXN1	UBX domain protein 1 [Source:HGNC Symbol;Acc:18402]
ENSG00000162244	17759.3205841038	40995.9868015626	-1.2069	2.3786e-06	0.00017651	RPL29	ribosomal protein L29 [Source:HGNC Symbol;Acc:10331]
ENSG00000162496	1258.74279806677	2658.93119204955	-1.0789	6.0707e-05	0.0027709	DHRS3	dehydrogenase/reductase (SDR family) member 3 [Source:HGNC Symbol;Acc:17693]
ENSG00000162511	798.239688630749	269.458411547687	1.5668	5.1293e-08	6.122e-06	LAPTM5	lysosomal protein transmembrane 5 [Source:HGNC Symbol;Acc:29612]
ENSG00000162522	443.090434106334	221.564540093131	0.99987	0.00089076	0.024262	KIAA1522	KIAA1522 [Source:HGNC Symbol;Acc:29301]
ENSG00000162576	4666.44616306434	2579.98664969125	0.85496	0.00087095	0.023899	MXRA8	matrix-remodelling associated 8 [Source:HGNC Symbol;Acc:7542]
ENSG00000162595	65.9599103735622	20.2802423731512	1.7015	0.0016642	0.039623	DIRAS3	DIRAS family, GTP-binding RAS-like 3 [Source:HGNC Symbol;Acc:687]
ENSG00000162627	661.606718053261	140.046569361432	2.2401	2.4063e-13	7.3952e-11	SNX7	sorting nexin 7 [Source:HGNC Symbol;Acc:14971]
ENSG00000162645	1373.83655432115	767.475725973785	0.84002	0.0014396	0.0353	GBP2	guanylate binding protein 2, interferon-inducible [Source:HGNC Symbol;Acc:4183]
ENSG00000162650	1028.19864237093	2528.49190729314	-1.2982	1.4544e-06	0.00011585	ATXN7L2	ataxin 7-like 2 [Source:HGNC Symbol;Acc:28713]
ENSG00000162688	7348.67696574749	13380.0847802179	-0.86453	0.0005198	0.015922	AGL	amylo-alpha-1, 6-glucosidase, 4-alpha-glucanotransferase [Source:HGNC Symbol;Acc:321]
ENSG00000162692	205.398153244439	73.2520865089677	1.4875	4.8662e-05	0.0022862	VCAM1	vascular cell adhesion molecule 1 [Source:HGNC Symbol;Acc:12663]
ENSG00000162745	1730.71061809685	571.727173171158	1.598	4.8692e-09	7.4205e-07	OLFML2B	olfactomedin-like 2B [Source:HGNC Symbol;Acc:24558]
ENSG00000162763	28.4934351954233	2.96105369055934	3.2664	0.00072756	0.020656	LRRC52	leucine rich repeat containing 52 [Source:HGNC Symbol;Acc:32156]
ENSG00000162852	407.537774517478	889.257444656033	-1.1257	4.5413e-05	0.0021639	CNST	consortin, connexin sorting protein [Source:HGNC Symbol;Acc:26486]
ENSG00000162885	482.821430008519	886.031302521613	-0.87587	0.0013604	0.033671	B3GALNT2	beta-1,3-N-acetylgalactosaminyltransferase 2 [Source:HGNC Symbol;Acc:28596]
ENSG00000163064	315.998562622152	993.284742823646	-1.6523	2.4109e-06	0.00017854	EN1	engrailed homeobox 1 [Source:HGNC Symbol;Acc:3342]
ENSG00000163131	418.9902402222	160.049821662003	1.3884	7.4185e-06	0.00046937	CTSS	cathepsin S [Source:HGNC Symbol;Acc:2545]
ENSG00000163154	56.144762028785	9.92908751161117	2.4994	7.5648e-05	0.0032994	TNFAIP8L2	tumor necrosis factor, alpha-induced protein 8-like 2 [Source:HGNC Symbol;Acc:26277]
ENSG00000163191	1065.0501590743	383.182619988337	1.4748	1.315e-07	1.3896e-05	S100A11	S100 calcium binding protein A11 [Source:HGNC Symbol;Acc:10488]
ENSG00000163359	11843.7292848265	4160.92901544556	1.5091	5.0303e-09	7.6344e-07	COL6A3	collagen, type VI, alpha 3 [Source:HGNC Symbol;Acc:2213]
ENSG00000163399	3862.59176946051	1459.06696486978	1.4045	3.6756e-05	0.0018235	ATP1A1	ATPase, Na+/K+ transporting, alpha 1 polypeptide [Source:HGNC Symbol;Acc:799]
ENSG00000163430	4690.84177568888	1731.37705771684	1.4379	4.3319e-06	0.00029422	FSTL1	follistatin-like 1 [Source:HGNC Symbol;Acc:3972]
ENSG00000163485	244.010542555224	55.4541160137192	2.1376	5.8338e-09	8.6754e-07	ADORA1	adenosine A1 receptor [Source:HGNC Symbol;Acc:262]
ENSG00000163491	79.6768968023295	210.954879028788	-1.4047	5.9422e-05	0.0027156	NEK10	NIMA-related kinase 10 [Source:HGNC Symbol;Acc:18592]
ENSG00000163563	106.687366500967	30.7197600493114	1.7962	7.2413e-05	0.0031983	MNDA	myeloid cell nuclear differentiation antigen [Source:HGNC Symbol;Acc:7183]
ENSG00000163638	459.86715025703	220.273271932509	1.0619	0.00037796	0.012325	ADAMTS9	ADAM metallopeptidase with thrombospondin type 1 motif, 9 [Source:HGNC Symbol;Acc:13202]
ENSG00000163792	63.8990898547203	8.99658999713334	2.8283	6.9815e-06	0.00044549	TCF23	transcription factor 23 [Source:HGNC Symbol;Acc:18602]
ENSG00000163814	150.62155727986	7.5602445591637	4.3164	2.1444e-16	1.0984e-13	CDCP1	CUB domain containing protein 1 [Source:HGNC Symbol;Acc:24357]
ENSG00000163909	732.831734619287	325.000890376026	1.173	3.6437e-05	0.0018135	HEYL	hairy/enhancer-of-split related with YRPW motif-like [Source:HGNC Symbol;Acc:4882]
ENSG00000163932	436.559716392912	174.911804577527	1.3196	1.7833e-05	0.0010118	PRKCD	protein kinase C, delta [Source:HGNC Symbol;Acc:9399]
ENSG00000164023	232.251822102051	110.858099805768	1.067	0.0016362	0.039031	SGMS2	sphingomyelin synthase 2 [Source:HGNC Symbol;Acc:28395]
ENSG00000164050	650.556754803214	351.997242608483	0.88611	0.0019394	0.044788	PLXNB1	plexin B1 [Source:HGNC Symbol;Acc:9103]
ENSG00000164099	58.0302299802453	15.2022696918903	1.9325	0.0011479	0.029399	PRSS12	protease, serine, 12 (neurotrypsin, motopsin) [Source:HGNC Symbol;Acc:9477]
ENSG00000164125	941.715569722418	469.080768832179	1.0055	0.00021954	0.0079691	FAM198B	family with sequence similarity 198, member B [Source:HGNC Symbol;Acc:25312]
ENSG00000164236	84.0393414979295	22.0001601247592	1.9336	0.00013606	0.0053099	ANKRD33B	ankyrin repeat domain 33B [Source:HGNC Symbol;Acc:35240]
ENSG00000164237	2579.85341224601	6745.38114440861	-1.3866	9.3846e-08	1.0425e-05	CMBL	carboxymethylenebutenolidase homolog (Pseudomonas) [Source:HGNC Symbol;Acc:25090]
ENSG00000164308	360.384604197765	84.5990355887704	2.0908	3.1258e-10	5.793e-08	ERAP2	endoplasmic reticulum aminopeptidase 2 [Source:HGNC Symbol;Acc:29499]
ENSG00000164309	39515.5387916905	91427.5164378655	-1.2102	1.5504e-06	0.00012123	CMYA5	cardiomyopathy associated 5 [Source:HGNC Symbol;Acc:14305]
ENSG00000164418	5.91575923865351	53.620769336656	-3.1802	1.9361e-06	0.00014723	GRIK2	glutamate receptor, ionotropic, kainate 2 [Source:HGNC Symbol;Acc:4580]
ENSG00000164434	27.2537223344202	245.738333671319	-3.1726	3.1894e-16	1.5684e-13	FABP7	fatty acid binding protein 7, brain [Source:HGNC Symbol;Acc:3562]
ENSG00000164587	19780.7353485605	38402.7122825249	-0.95711	0.00016476	0.0062516	RPS14	ribosomal protein S14 [Source:HGNC Symbol;Acc:10387]
ENSG00000164683	670.317953673838	335.945518829071	0.99662	0.0010021	0.026379	HEY1	hairy/enhancer-of-split related with YRPW motif 1 [Source:HGNC Symbol;Acc:4880]
ENSG00000164692	21660.0161305452	7114.74020781806	1.6062	3.1384e-05	0.0016121	COL1A2	collagen, type I, alpha 2 [Source:HGNC Symbol;Acc:2198]
ENSG00000164694	1195.55736337091	202.896105933796	2.5589	3.5126e-18	2.1957e-15	FNDC1	fibronectin type III domain containing 1 [Source:HGNC Symbol;Acc:21184]
ENSG00000164776	3076.86015101322	6465.15284027851	-1.0712	0.00037087	0.012158	PHKG1	phosphorylase kinase, gamma 1 (muscle) [Source:HGNC Symbol;Acc:8930]
ENSG00000164778	85.6605561093843	16.3299767053864	2.3911	7.7652e-06	0.0004887	EN2	engrailed homeobox 2 [Source:HGNC Symbol;Acc:3343]
ENSG00000164823	700.479502844895	359.488871076198	0.9624	0.0006061	0.017963	OSGIN2	oxidative stress induced growth inhibitor family member 2 [Source:HGNC Symbol;Acc:1355]
ENSG00000164877	753.360834946547	164.649012530607	2.1939	2.0439e-13	6.3882e-11	MICALL2	MICAL-like 2 [Source:HGNC Symbol;Acc:29672]
ENSG00000164932	244.700748031993	113.787505144435	1.1047	0.0010709	0.027832	CTHRC1	collagen triple helix repeat containing 1 [Source:HGNC Symbol;Acc:18831]
ENSG00000164951	968.430989465361	1794.99399982907	-0.89026	0.0016934	0.040136	PDP1	pyruvate dehyrogenase phosphatase catalytic subunit 1 [Source:HGNC Symbol;Acc:9279]
ENSG00000165025	236.906867775479	92.4362702205152	1.3578	9.3719e-05	0.0039321	SYK	spleen tyrosine kinase [Source:HGNC Symbol;Acc:11491]
ENSG00000165168	507.025218532476	150.939802739414	1.7481	1.3319e-08	1.8328e-06	CYBB	cytochrome b-245, beta polypeptide [Source:HGNC Symbol;Acc:2578]
ENSG00000165175	5044.10770871256	10788.1037100565	-1.0968	2.2984e-05	0.0012429	MID1IP1	MID1 interacting protein 1 [Source:HGNC Symbol;Acc:20715]
ENSG00000165178	92.2850725511634	30.7448261601466	1.5858	0.00081387	0.022636	NCF1C	neutrophil cytosolic factor 1C pseudogene [Source:HGNC Symbol;Acc:32523]
ENSG00000165192	1381.89327903638	2961.77926790311	-1.0998	0.00020465	0.0074802	ASB11	ankyrin repeat and SOCS box containing 11 [Source:HGNC Symbol;Acc:17186]
ENSG00000165244	77.8148785329585	23.9469357272778	1.7002	0.0008399	0.02322	ZNF367	zinc finger protein 367 [Source:HGNC Symbol;Acc:18320]
ENSG00000165269	2106.75192297262	1043.70569899011	1.0133	0.00012858	0.0050759	AQP7	aquaporin 7 [Source:HGNC Symbol;Acc:640]
ENSG00000165449	130.104701841932	50.0424387971495	1.3784	0.00064287	0.018772	SLC16A9	solute carrier family 16, member 9 (monocarboxylic acid transporter 9) [Source:HGNC Symbol;Acc:23520]
ENSG00000165457	633.697444716918	185.262959439067	1.7742	3.9353e-09	6.1238e-07	FOLR2	folate receptor 2 (fetal) [Source:HGNC Symbol;Acc:3793]
ENSG00000165548	239.086345586057	48.9397978944887	2.2885	0.00012488	0.0049683	TMEM63C	transmembrane protein 63C [Source:HGNC Symbol;Acc:23787]
ENSG00000165617	526.475264698916	175.856203720726	1.582	6.6522e-07	5.8833e-05	DACT1	dapper, antagonist of beta-catenin, homolog 1 (Xenopus laevis) [Source:HGNC Symbol;Acc:17748]
ENSG00000165633	890.667908252314	453.296927177505	0.97443	0.0005355	0.016295	VSTM4	V-set and transmembrane domain containing 4 [Source:HGNC Symbol;Acc:26470]
ENSG00000165661	371.078964357316	184.64568259012	1.007	0.0010417	0.027284	QSOX2	quiescin Q6 sulfhydryl oxidase 2 [Source:HGNC Symbol;Acc:30249]
ENSG00000165795	23219.9880206163	41084.5303245004	-0.82323	0.001124	0.028968	NDRG2	NDRG family member 2 [Source:HGNC Symbol;Acc:14460]
ENSG00000165887	8005.82022595833	2529.8824450178	1.662	2.6004e-05	0.001374	ANKRD2	ankyrin repeat domain 2 (stretch responsive muscle) [Source:HGNC Symbol;Acc:495]
ENSG00000165891	13.5157352014301	0	Inf	0.0020474	0.046686	E2F7	E2F transcription factor 7 [Source:HGNC Symbol;Acc:23820]
ENSG00000166025	3638.44950949018	2022.41735059954	0.84724	0.001124	0.028968	AMOTL1	angiomotin like 1 [Source:HGNC Symbol;Acc:17811]
ENSG00000166033	1675.61515370977	895.833796625655	0.90339	0.00078427	0.021912	HTRA1	HtrA serine peptidase 1 [Source:HGNC Symbol;Acc:9476]
ENSG00000166086	948.724036892515	342.60897075992	1.4694	2.6734e-07	2.6362e-05	JAM3	junctional adhesion molecule 3 [Source:HGNC Symbol;Acc:15532]
ENSG00000166111	81.6043661622354	7.5602445591637	3.4321	1.1213e-08	1.5665e-06	SVOP	SV2 related protein homolog (rat) [Source:HGNC Symbol;Acc:25417]
ENSG00000166147	3102.75795217276	1317.68963390138	1.2355	0.0018243	0.04241	FBN1	fibrillin 1 [Source:HGNC Symbol;Acc:3603]
ENSG00000166183	29.220744124905	116.156348096882	-1.991	0.00042653	0.013631	ASPG	asparaginase homolog (S. cerevisiae) [Source:HGNC Symbol;Acc:20123]
ENSG00000166266	1373.66328194692	2427.27553412517	-0.82131	0.0014267	0.035009	CUL5	cullin 5 [Source:HGNC Symbol;Acc:2556]
ENSG00000166295	2790.23490671312	6377.32027639199	-1.1926	4.0739e-06	0.00027927	ANAPC16	anaphase promoting complex subunit 16 [Source:HGNC Symbol;Acc:26976]
ENSG00000166343	1300.72955887811	9483.08195198879	-2.866	2.7278e-26	6.7069e-23	MSS51	MSS51 mitochondrial translational activator [Source:HGNC Symbol;Acc:21000]
ENSG00000166405	95.784408180479	240.333238695807	-1.3272	0.00011314	0.0046004	RIC3	resistance to inhibitors of cholinesterase 3 homolog (C. elegans) [Source:HGNC Symbol;Acc:30338]
ENSG00000166441	10651.057773749	18294.5526500729	-0.78042	0.0021629	0.048551	RPL27A	ribosomal protein L27a [Source:HGNC Symbol;Acc:10329]
ENSG00000166557	358.562138358973	158.990730739955	1.1733	0.0015012	0.036471	TMED3	transmembrane emp24 protein transport domain containing 3 [Source:HGNC Symbol;Acc:28889]
ENSG00000166634	45.0899008230048	0	Inf	1.8642e-09	3.083e-07	SERPINB12	serpin peptidase inhibitor, clade B (ovalbumin), member 12 [Source:HGNC Symbol;Acc:14220]
ENSG00000166741	1376.50602647774	175.120178558659	2.9746	2.5648e-24	4.5043e-21	NNMT	nicotinamide N-methyltransferase [Source:HGNC Symbol;Acc:7861]
ENSG00000166803	26.5894155176067	2.36884295244747	3.4886	0.00074342	0.020977	KIAA0101	KIAA0101 [Source:HGNC Symbol;Acc:28961]
ENSG00000166813	193.341933857705	84.9327401240792	1.1868	0.0009425	0.025188	KIF7	kinesin family member 7 [Source:HGNC Symbol;Acc:30497]
ENSG00000166833	418.660535791659	161.844937746116	1.3712	1.2714e-05	0.00074784	NAV2	neuron navigator 2 [Source:HGNC Symbol;Acc:15997]
ENSG00000166886	1213.41209358585	563.545595228776	1.1065	3.6696e-05	0.0018235	NAB2	NGFI-A binding protein 2 (EGR1 binding protein 2) [Source:HGNC Symbol;Acc:7627]
ENSG00000166896	79.8756990518003	217.242339297108	-1.4435	0.0010012	0.026375	XRCC6BP1	XRCC6 binding protein 1 [Source:HGNC Symbol;Acc:29452]
ENSG00000166927	245.46130255503	51.2268602733732	2.2605	8.8555e-08	9.8668e-06	MS4A7	membrane-spanning 4-domains, subfamily A, member 7 [Source:HGNC Symbol;Acc:13378]
ENSG00000166963	3334.22509875782	478.958461268727	2.7994	9.7102e-08	1.0722e-05	MAP1A	microtubule-associated protein 1A [Source:HGNC Symbol;Acc:6835]
ENSG00000166971	1341.78427045819	2557.22160973341	-0.93042	0.00031474	0.010669	AKTIP	AKT interacting protein [Source:HGNC Symbol;Acc:16710]
ENSG00000167107	580.10735541214	1370.84199222662	-1.2407	4.1304e-06	0.00028209	ACSF2	acyl-CoA synthetase family member 2 [Source:HGNC Symbol;Acc:26101]
ENSG00000167123	2046.93737070287	777.234670097213	1.397	1.4867e-07	1.5533e-05	CERCAM	cerebral endothelial cell adhesion molecule [Source:HGNC Symbol;Acc:23723]
ENSG00000167460	2039.43119346845	1154.05868801899	0.82145	0.0020682	0.04691	TPM4	tropomyosin 4 [Source:HGNC Symbol;Acc:12013]
ENSG00000167476	9222.47572260609	21163.9848144924	-1.1984	2.1423e-06	0.00016058	JSRP1	junctional sarcoplasmic reticulum protein 1 [Source:HGNC Symbol;Acc:24963]
ENSG00000167552	3028.32375197738	1003.97744731495	1.5928	1.5627e-09	2.6342e-07	TUBA1A	tubulin, alpha 1a [Source:HGNC Symbol;Acc:20766]
ENSG00000167566	2854.68773059595	1388.32068552206	1.04	5.5067e-05	0.0025386	NCKAP5L	NCK-associated protein 5-like [Source:HGNC Symbol;Acc:29321]
ENSG00000167595	145.307102745351	60.865793230289	1.2554	0.0017271	0.040753	C19orf55	chromosome 19 open reading frame 55 [Source:HGNC Symbol;Acc:25204]
ENSG00000167613	256.75451844086	85.7201603612093	1.5827	5.2458e-06	0.00034759	LAIR1	leukocyte-associated immunoglobulin-like receptor 1 [Source:HGNC Symbol;Acc:6477]
ENSG00000167656	14.1355916319316	0	Inf	0.0014824	0.03604	LY6D	lymphocyte antigen 6 complex, locus D [Source:HGNC Symbol;Acc:13348]
ENSG00000167723	342.054573504015	60.9040238232385	2.4896	6.175e-13	1.7253e-10	TRPV3	transient receptor potential cation channel, subfamily V, member 3 [Source:HGNC Symbol;Acc:18084]
ENSG00000167747	325.523558966968	149.351797783039	1.124	0.00044463	0.014055	C19orf48	chromosome 19 open reading frame 48 [Source:HGNC Symbol;Acc:29667]
ENSG00000167767	113.709487441688	8.40437925902147	3.7581	1.1853e-11	2.6983e-09	KRT80	keratin 80 [Source:HGNC Symbol;Acc:27056]
ENSG00000167978	13150.0585522833	22543.4754558024	-0.77764	0.0020564	0.046728	SRRM2	serine/arginine repetitive matrix 2 [Source:HGNC Symbol;Acc:16639]
ENSG00000168071	523.801934683172	145.584839985572	1.8472	3.7685e-08	4.7113e-06	CCDC88B	coiled-coil domain containing 88B [Source:HGNC Symbol;Acc:26757]
ENSG00000168427	3382.07196362875	6106.63190362887	-0.85247	0.00084958	0.023453	KLHL30	kelch-like family member 30 [Source:HGNC Symbol;Acc:24770]
ENSG00000168453	577.248876917548	133.362107854019	2.1138	7.6296e-12	1.8153e-09	HR	hair growth associated [Source:HGNC Symbol;Acc:5172]
ENSG00000168461	601.143961715189	255.08711207354	1.2367	5.516e-05	0.0025397	RAB31	RAB31, member RAS oncogene family [Source:HGNC Symbol;Acc:9771]
ENSG00000168502	299.030391155585	144.255341232	1.0517	0.0010288	0.027004	SOGA2	SOGA family member 2 [Source:HGNC Symbol;Acc:29121]
ENSG00000168509	6319.23132983952	14433.096970483	-1.1916	2.6327e-06	0.00019188	HFE2	hemochromatosis type 2 (juvenile) [Source:HGNC Symbol;Acc:4887]
ENSG00000168517	170.785258605158	437.617138526351	-1.3575	9.8779e-06	0.00060016	HEXIM2	hexamethylene bis-acetamide inducible 2 [Source:HGNC Symbol;Acc:28591]
ENSG00000168530	91914.1452159249	253720.610337628	-1.4649	2.0434e-06	0.00015411	MYL1	myosin, light chain 1, alkali; skeletal, fast [Source:HGNC Symbol;Acc:7582]
ENSG00000168542	29471.6301409678	5403.55728739244	2.4473	2.4255e-20	2.1298e-17	COL3A1	collagen, type III, alpha 1 [Source:HGNC Symbol;Acc:2201]
ENSG00000168621	53.6653363067789	2124.92598680744	-5.3073	2.0393e-05	0.001131	GDNF	glial cell derived neurotrophic factor [Source:HGNC Symbol;Acc:4232]
ENSG00000168685	81.1623112769819	19.2092498223828	2.079	6.52e-05	0.0029468	IL7R	interleukin 7 receptor [Source:HGNC Symbol;Acc:6024]
ENSG00000168710	1835.84956801049	3638.90273144179	-0.98706	0.00041308	0.01327	AHCYL1	adenosylhomocysteinase-like 1 [Source:HGNC Symbol;Acc:344]
ENSG00000168743	749.746699884652	122.764348418397	2.6105	1.574e-14	5.9843e-12	NPNT	nephronectin [Source:HGNC Symbol;Acc:27405]
ENSG00000168890	711.070268364623	2098.77277439553	-1.5615	6.3632e-09	9.387e-07	TMEM150A	transmembrane protein 150A [Source:HGNC Symbol;Acc:24677]
ENSG00000168961	492.790930216455	238.10289077965	1.0494	0.00036515	0.012035	LGALS9	lectin, galactoside-binding, soluble, 9 [Source:HGNC Symbol;Acc:6570]
ENSG00000169026	461.593368389599	228.312298304329	1.0156	0.00063669	0.01865	MFSD7	major facilitator superfamily domain containing 7 [Source:HGNC Symbol;Acc:26177]
ENSG00000169031	1023.57929126893	4455.58407065914	-2.122	1.6835e-05	0.00096558	COL4A3	collagen, type IV, alpha 3 (Goodpasture antigen) [Source:HGNC Symbol;Acc:2204]
ENSG00000169184	2221.1138411265	6709.48142545018	-1.5949	0.00097598	0.025914	MN1	meningioma (disrupted in balanced translocation) 1 [Source:HGNC Symbol;Acc:7180]
ENSG00000169230	900.276907414021	463.252343653345	0.95857	0.00049429	0.015268	PRELID1	PRELI domain containing 1 [Source:HGNC Symbol;Acc:30255]
ENSG00000169248	74.4439961068458	5.61346895664512	3.7292	2.1182e-05	0.0011625	CXCL11	chemokine (C-X-C motif) ligand 11 [Source:HGNC Symbol;Acc:10638]
ENSG00000169297	20.9823600052707	1.18442147622374	4.1469	0.0010193	0.026793	NR0B1	nuclear receptor subfamily 0, group B, member 1 [Source:HGNC Symbol;Acc:7960]
ENSG00000169372	309.724751315136	625.260842546587	-1.0135	0.00041764	0.01337	CRADD	CASP2 and RIPK1 domain containing adaptor with death domain [Source:HGNC Symbol;Acc:2340]
ENSG00000169403	136.797118352112	30.8582550856019	2.1483	7.9721e-07	6.9017e-05	PTAFR	platelet-activating factor receptor [Source:HGNC Symbol;Acc:9582]
ENSG00000169439	1483.20073991231	816.465656089944	0.86125	0.0011562	0.02955	SDC2	syndecan 2 [Source:HGNC Symbol;Acc:10659]
ENSG00000169499	465.944608292442	218.823762012425	1.0904	0.00033598	0.011254	PLEKHA2	pleckstrin homology domain containing, family A (phosphoinositide binding specific) member 2 [Source:HGNC Symbol;Acc:14336]
ENSG00000169504	3083.08632538662	1672.13596920839	0.88268	0.00072199	0.020545	CLIC4	chloride intracellular channel 4 [Source:HGNC Symbol;Acc:13518]
ENSG00000169515	1211.49197115954	185.621730085211	2.7063	3.5834e-20	3.0036e-17	CCDC8	coiled-coil domain containing 8 [Source:HGNC Symbol;Acc:25367]
ENSG00000169564	5341.99426592865	9587.07255039094	-0.84371	0.00090414	0.024518	PCBP1	poly(rC) binding protein 1 [Source:HGNC Symbol;Acc:8647]
ENSG00000169599	1023.74343904355	1907.53099311262	-0.89785	0.00065072	0.018941	NFU1	NFU1 iron-sulfur cluster scaffold homolog (S. cerevisiae) [Source:HGNC Symbol;Acc:16287]
ENSG00000169740	392.753978817222	775.41322504887	-0.98134	0.00043509	0.013809	ZNF32	zinc finger protein 32 [Source:HGNC Symbol;Acc:13095]
ENSG00000169896	460.64135855069	105.21298249723	2.1303	2.9558e-11	6.2291e-09	ITGAM	integrin, alpha M (complement component 3 receptor 3 subunit) [Source:HGNC Symbol;Acc:6149]
ENSG00000170035	1453.87989022202	3134.84555620076	-1.1085	2.1778e-05	0.0011881	UBE2E3	ubiquitin-conjugating enzyme E2E 3 [Source:HGNC Symbol;Acc:12479]
ENSG00000170185	1065.43900775835	2196.64452509006	-1.0439	6.5987e-05	0.0029751	USP38	ubiquitin specific peptidase 38 [Source:HGNC Symbol;Acc:20067]
ENSG00000170390	208.876488169532	78.021420765755	1.4207	8.0695e-05	0.0034767	DCLK2	doublecortin-like kinase 2 [Source:HGNC Symbol;Acc:19002]
ENSG00000170439	689.921311606861	185.679707401332	1.8936	0.00067706	0.019544	METTL7B	methyltransferase like 7B [Source:HGNC Symbol;Acc:28276]
ENSG00000170458	1160.88777345598	439.242111222282	1.4021	8.8343e-07	7.5419e-05	CD14	CD14 molecule [Source:HGNC Symbol;Acc:1628]
ENSG00000170500	305.322754188958	903.810789147084	-1.5657	2.8291e-08	3.6103e-06	LONRF2	LON peptidase N-terminal domain and ring finger 2 [Source:HGNC Symbol;Acc:24788]
ENSG00000170525	1001.64737040261	5161.28377831811	-2.3654	0.00022844	0.0082113	PFKFB3	6-phosphofructo-2-kinase/fructose-2,6-biphosphatase 3 [Source:HGNC Symbol;Acc:8874]
ENSG00000170571	237.615624978604	56.7519664153983	2.0659	2.1957e-08	2.8716e-06	EMB	embigin [Source:HGNC Symbol;Acc:30465]
ENSG00000170577	379.128342138946	825.127278698375	-1.1219	5.188e-05	0.0024189	SIX2	SIX homeobox 2 [Source:HGNC Symbol;Acc:10888]
ENSG00000170667	22.067721003115	130.45118638513	-2.5635	0.00012399	0.0049487	RASA4B	RAS p21 protein activator 4B [Source:HGNC Symbol;Acc:35202]
ENSG00000170775	65.6512066472447	10.4078693242677	2.6571	1.2095e-05	0.00072061	GPR37	G protein-coupled receptor 37 (endothelin receptor type B-like) [Source:HGNC Symbol;Acc:4494]
ENSG00000170876	1656.6901251489	817.195099010953	1.0196	0.00014313	0.0055448	TMEM43	transmembrane protein 43 [Source:HGNC Symbol;Acc:28472]
ENSG00000170906	3217.20981119584	6409.58097083098	-0.99442	0.00011353	0.004611	NDUFA3	NADH dehydrogenase (ubiquinone) 1 alpha subcomplex, 3, 9kDa [Source:HGNC Symbol;Acc:7686]
ENSG00000170909	87.3867742419529	24.7092898535726	1.8224	0.00020949	0.0076496	OSCAR	osteoclast associated, immunoglobulin-like receptor [Source:HGNC Symbol;Acc:29960]
ENSG00000170921	342.431177298734	167.975419108367	1.0276	0.00098539	0.026032	TANC2	tetratricopeptide repeat, ankyrin repeat and coiled-coil containing 2 [Source:HGNC Symbol;Acc:30212]
ENSG00000170927	40.8559093306078	4.90782929307793	3.0574	9.0199e-05	0.0038018	PKHD1	polycystic kidney and hepatic disease 1 (autosomal recessive) [Source:HGNC Symbol;Acc:9016]
ENSG00000170955	3160.07066913499	1116.9236114404	1.5004	2.8885e-08	3.6734e-06	PRKCDBP	protein kinase C, delta binding protein [Source:HGNC Symbol;Acc:9400]
ENSG00000171044	96.0721112025738	35.9362277668628	1.4187	0.0017574	0.041257	XKR6	XK, Kell blood group complex subunit-related family, member 6 [Source:HGNC Symbol;Acc:27806]
ENSG00000171159	1058.22053354603	566.670210066461	0.90106	0.00086413	0.023755	C9orf16	chromosome 9 open reading frame 16 [Source:HGNC Symbol;Acc:17823]
ENSG00000171365	707.052221966762	309.106145502683	1.1937	2.5447e-05	0.0013503	CLCN5	chloride channel, voltage-sensitive 5 [Source:HGNC Symbol;Acc:2023]
ENSG00000171388	689.257004790047	67.9472559767961	3.3426	3.1941e-08	4.0481e-06	APLN	apelin [Source:HGNC Symbol;Acc:16665]
ENSG00000171443	682.761981648047	1382.08867686308	-1.0174	0.00014753	0.0056856	ZNF524	zinc finger protein 524 [Source:HGNC Symbol;Acc:28322]
ENSG00000171502	153.723288410234	42.7908326624594	1.845	5.2561e-06	0.00034759	COL24A1	collagen, type XXIV, alpha 1 [Source:HGNC Symbol;Acc:20821]
ENSG00000171659	89.2253428292347	32.0743249137181	1.476	0.0013787	0.034057	GPR34	G protein-coupled receptor 34 [Source:HGNC Symbol;Acc:4490]
ENSG00000171680	1141.2126575954	542.434382637881	1.073	0.00091533	0.024694	PLEKHG5	pleckstrin homology domain containing, family G (with RhoGef domain) member 5 [Source:HGNC Symbol;Acc:29105]
ENSG00000171714	1578.18118328001	3144.6480503048	-0.99464	0.00013056	0.005117	ANO5	anoctamin 5 [Source:HGNC Symbol;Acc:27337]
ENSG00000171766	917.392083810147	3895.99991582164	-2.0864	1.2598e-08	1.7401e-06	GATM	glycine amidinotransferase (L-arginine:glycine amidinotransferase) [Source:HGNC Symbol;Acc:4175]
ENSG00000171791	593.101930867158	1262.51097713276	-1.0899	4.8397e-05	0.0022783	BCL2	B-cell CLL/lymphoma 2 [Source:HGNC Symbol;Acc:990]
ENSG00000171812	150.579555871414	63.0961411464459	1.2549	0.0013919	0.034314	COL8A2	collagen, type VIII, alpha 2 [Source:HGNC Symbol;Acc:2216]
ENSG00000171840	324.372746878589	165.751653433268	0.96863	0.0018246	0.04241	NINJ2	ninjurin 2 [Source:HGNC Symbol;Acc:7825]
ENSG00000171848	24.1075408177341	1.18442147622374	4.3472	0.00031839	0.010742	RRM2	ribonucleotide reductase M2 [Source:HGNC Symbol;Acc:10452]
ENSG00000171858	7157.53520787744	15331.1782590242	-1.0989	1.7999e-05	0.0010197	RPS21	ribosomal protein S21 [Source:HGNC Symbol;Acc:10409]
ENSG00000171860	136.729218283711	48.1774437681938	1.5049	0.0002238	0.008084	C3AR1	complement component 3a receptor 1 [Source:HGNC Symbol;Acc:1319]
ENSG00000171864	28.6712367406713	2.36884295244747	3.5973	0.00034334	0.01147	PRND	prion protein 2 (dublet) [Source:HGNC Symbol;Acc:15748]
ENSG00000171903	194.265596058791	46.2372504067324	2.0709	0.00028527	0.0098695	CYP4F11	cytochrome P450, family 4, subfamily F, polypeptide 11 [Source:HGNC Symbol;Acc:13265]
ENSG00000171951	89.6019466239535	2.48227187790279	5.1738	3.4801e-13	1.0435e-10	SCG2	secretogranin II [Source:HGNC Symbol;Acc:10575]
ENSG00000171992	41256.2814770656	73574.023555503	-0.83458	0.00098516	0.026032	SYNPO	synaptopodin [Source:HGNC Symbol;Acc:30672]
ENSG00000172000	497.972033592027	109.465304348412	2.1856	7.8439e-12	1.8544e-09	ZNF556	zinc finger protein 556 [Source:HGNC Symbol;Acc:25669]
ENSG00000172005	244.805751553107	66.7694167416295	1.8744	1.4324e-06	0.00011484	MAL	mal, T-cell differentiation protein [Source:HGNC Symbol;Acc:6817]
ENSG00000172071	186.628516643302	86.4258000247765	1.1106	0.0021559	0.048482	EIF2AK3	eukaryotic translation initiation factor 2-alpha kinase 3 [Source:HGNC Symbol;Acc:3255]
ENSG00000172216	2562.28393607529	6189.07931022007	-1.2723	8.9526e-07	7.6252e-05	CEBPB	CCAAT/enhancer binding protein (C/EBP), beta [Source:HGNC Symbol;Acc:1834]
ENSG00000172340	1516.77517291792	3089.82716930302	-1.0265	7.3495e-05	0.0032422	SUCLG2	succinate-CoA ligase, GDP-forming, beta subunit [Source:HGNC Symbol;Acc:11450]
ENSG00000172548	24.9706498840184	0.648925200839529	5.266	6.1375e-05	0.0027945	NIPAL4	NIPA-like domain containing 4 [Source:HGNC Symbol;Acc:28018]
ENSG00000172809	11120.3008352281	25362.1627943731	-1.1895	3.1835e-06	0.00022622	RPL38	ribosomal protein L38 [Source:HGNC Symbol;Acc:10349]
ENSG00000172831	2192.7845537057	1222.27761468071	0.84319	0.0012673	0.031818	CES2	carboxylesterase 2 [Source:HGNC Symbol;Acc:1864]
ENSG00000172965	276.578719424152	58.1381796316974	2.2501	2.3714e-09	3.8527e-07	AC068491.1
ENSG00000172986	169.592445108334	33.5924509252506	2.3359	2.2344e-08	2.9016e-06	GXYLT2	glucoside xylosyltransferase 2 [Source:HGNC Symbol;Acc:33383]
ENSG00000173110	295.411358137957	66.9079117779201	2.1425	7.6338e-09	1.1172e-06	HSPA6	heat shock 70kDa protein 6 (HSP70B') [Source:HGNC Symbol;Acc:5239]
ENSG00000173156	219.393046783835	574.033982273213	-1.3876	2.4763e-06	0.00018192	RHOD	ras homolog family member D [Source:HGNC Symbol;Acc:670]
ENSG00000173221	1064.3770964426	2324.18325917882	-1.1267	2.133e-05	0.0011678	GLRX	glutaredoxin (thioltransferase) [Source:HGNC Symbol;Acc:4330]
ENSG00000173281	2366.01317467673	6161.2188085905	-1.3808	5.2591e-06	0.00034759	PPP1R3B	protein phosphatase 1, regulatory subunit 3B [Source:HGNC Symbol;Acc:14942]
ENSG00000173334	780.351712822252	1859.21505430814	-1.2525	3.0913e-06	0.00022137	TRIB1	tribbles homolog 1 (Drosophila) [Source:HGNC Symbol;Acc:16891]
ENSG00000173369	1075.9755269803	300.725569501103	1.8391	8.9639e-05	0.0037825	C1QB	complement component 1, q subcomponent, B chain [Source:HGNC Symbol;Acc:1242]
ENSG00000173372	2292.41655367239	698.688391831401	1.7141	8.7643e-07	7.4995e-05	C1QA	complement component 1, q subcomponent, A chain [Source:HGNC Symbol;Acc:1241]
ENSG00000173546	4810.72258615191	1182.4187130637	2.0245	7.0591e-06	0.00044886	CSPG4	chondroitin sulfate proteoglycan 4 [Source:HGNC Symbol;Acc:2466]
ENSG00000173559	233.002580713622	98.705246619057	1.2391	0.00025017	0.008846	NABP1	nucleic acid binding protein 1 [Source:HGNC Symbol;Acc:26232]
ENSG00000173621	1146.67797491863	385.041032776235	1.5744	1.7712e-08	2.3667e-06	LRFN4	leucine rich repeat and fibronectin type III domain containing 4 [Source:HGNC Symbol;Acc:28456]
ENSG00000173801	3323.31687369689	9136.79798384918	-1.4591	0.00093665	0.025086	JUP	junction plakoglobin [Source:HGNC Symbol;Acc:6207]
ENSG00000173812	12294.0903592498	23017.7696306971	-0.90478	0.00037358	0.012225	EIF1	eukaryotic translation initiation factor 1 [Source:HGNC Symbol;Acc:3249]
ENSG00000173868	537.630231470077	69.1316774530199	2.9592	5.3691e-19	3.8079e-16	PHOSPHO1	phosphatase, orphan 1 [Source:HGNC Symbol;Acc:16815]
ENSG00000173926	176.722018548034	344.525360863939	-0.96313	0.0020302	0.046418	MARCH3	membrane-associated ring finger (C3HC4) 3, E3 ubiquitin protein ligase [Source:HGNC Symbol;Acc:28728]
ENSG00000174130	35.4291043413863	4.96454375580559	2.8352	0.00048965	0.01515	TLR6	toll-like receptor 6 [Source:HGNC Symbol;Acc:16711]
ENSG00000174307	5180.12253426798	1701.60368656933	1.6061	3.1812e-07	3.0874e-05	PHLDA3	pleckstrin homology-like domain, family A, member 3 [Source:HGNC Symbol;Acc:8934]
ENSG00000174407	5015.59008626562	14033.7630891772	-1.4844	7.9512e-09	1.1545e-06	C20orf166	chromosome 20 open reading frame 166 [Source:HGNC Symbol;Acc:16159]
ENSG00000174444	21169.4101811493	37246.6495684925	-0.81513	0.0012735	0.031876	RPL4	ribosomal protein L4 [Source:HGNC Symbol;Acc:10353]
ENSG00000174473	49.1880921785992	5.67018341937278	3.1168	1.4324e-05	0.00083322	GALNTL6	UDP-N-acetyl-alpha-D-galactosamine:polypeptide N-acetylgalactosaminyltransferase-like 6 [Source:HGNC Symbol;Acc:33844]
ENSG00000174516	281.902969870126	576.277494671485	-1.0316	0.00036677	0.012077	PELI3	pellino E3 ubiquitin protein ligase family member 3 [Source:HGNC Symbol;Acc:30010]
ENSG00000174600	542.708780302402	256.851842659154	1.0792	0.00023952	0.0085377	CMKLR1	chemokine-like receptor 1 [Source:HGNC Symbol;Acc:2121]
ENSG00000174669	1711.54233690019	6025.91398166823	-1.8159	1.0014e-11	2.3227e-09	SLC29A2	solute carrier family 29 (nucleoside transporters), member 2 [Source:HGNC Symbol;Acc:11004]
ENSG00000174705	673.948191484223	313.338720630692	1.1049	0.00013957	0.0054297	SH3PXD2B	SH3 and PX domains 2B [Source:HGNC Symbol;Acc:29242]
ENSG00000174738	817.580873416918	1567.62204413367	-0.93914	0.00034801	0.011605	NR1D2	nuclear receptor subfamily 1, group D, member 2 [Source:HGNC Symbol;Acc:7963]
ENSG00000174807	2293.16449452138	957.888067866438	1.2594	0.00041353	0.013273	CD248	CD248 molecule, endosialin [Source:HGNC Symbol;Acc:18219]
ENSG00000175093	337.909482784242	139.13913795779	1.2801	7.0673e-05	0.0031327	SPSB4	splA/ryanodine receptor domain and SOCS box containing 4 [Source:HGNC Symbol;Acc:30630]
ENSG00000175155	783.194088568354	1804.13034771589	-1.2039	5.8421e-06	0.00038152	YPEL2	yippee-like 2 (Drosophila) [Source:HGNC Symbol;Acc:18326]
ENSG00000175229	51.382263856377	8.85809496084276	2.5362	0.00010909	0.0044752	GAL3ST3	galactose-3-O-sulfotransferase 3 [Source:HGNC Symbol;Acc:24144]
ENSG00000175262	154.939551589148	458.344514360267	-1.5647	4.1971e-07	3.899e-05	C1orf127	chromosome 1 open reading frame 127 [Source:HGNC Symbol;Acc:26730]
ENSG00000175315	46.5963160018798	5.38661110573447	3.1128	3.2968e-05	0.001677	CST6	cystatin E/M [Source:HGNC Symbol;Acc:2478]
ENSG00000175395	647.21666899279	1153.62598189374	-0.83385	0.0018359	0.042637	ZNF25	zinc finger protein 25 [Source:HGNC Symbol;Acc:13043]
ENSG00000175463	331.634262595936	87.6102215010002	1.9204	8.194e-05	0.0035137	TBC1D10C	TBC1 domain family, member 10C [Source:HGNC Symbol;Acc:24702]
ENSG00000175544	118.296633046714	27.5318485078414	2.1032	3.1584e-06	0.0002253	CABP4	calcium binding protein 4 [Source:HGNC Symbol;Acc:1386]
ENSG00000175567	3340.20104234657	1076.72316019364	1.6333	1.3481e-06	0.00010927	UCP2	uncoupling protein 2 (mitochondrial, proton carrier) [Source:HGNC Symbol;Acc:12518]
ENSG00000175581	291.495866283343	546.161846989006	-0.90585	0.0015732	0.037848	MRPL48	mitochondrial ribosomal protein L48 [Source:HGNC Symbol;Acc:16653]
ENSG00000175591	1474.46746349093	2587.92541161973	-0.8116	0.0020541	0.046728	P2RY2	purinergic receptor P2Y, G-protein coupled, 2 [Source:HGNC Symbol;Acc:8541]
ENSG00000175643	58.3389337065628	15.6559853937116	1.8977	0.00098128	0.025998	RMI2	RMI2, RecQ mediated genome instability 2, homolog (S. cerevisiae) [Source:HGNC Symbol;Acc:28349]
ENSG00000175697	33.4781852993912	3.13119707874232	3.4184	0.00013013	0.0051057	GPR156	G protein-coupled receptor 156 [Source:HGNC Symbol;Acc:20844]
ENSG00000175727	5320.89428872822	10984.6075758132	-1.0457	3.816e-05	0.0018715	MLXIP	MLX interacting protein [Source:HGNC Symbol;Acc:17055]
ENSG00000175793	48.4558852933844	5.38661110573447	3.1692	1.7744e-05	0.0010086	SFN	stratifin [Source:HGNC Symbol;Acc:10773]
ENSG00000175906	359.069644334761	140.10328382416	1.3578	1.9228e-05	0.0010793	ARL4D	ADP-ribosylation factor-like 4D [Source:HGNC Symbol;Acc:656]
ENSG00000175984	1076.66291469449	2428.26195242149	-1.1734	8.6052e-06	0.00053248	DENND2C	DENN/MADD domain containing 2C [Source:HGNC Symbol;Acc:24748]
ENSG00000176014	2691.5293867101	703.791430623497	1.9352	7.4836e-13	2.0597e-10	TUBB6	tubulin, beta 6 class V [Source:HGNC Symbol;Acc:20776]
ENSG00000176092	43.8032885978232	2.53898634063045	4.1087	1.5515e-06	0.00012123	AIM1L	absent in melanoma 1-like [Source:HGNC Symbol;Acc:17295]
ENSG00000176170	367.584526683733	179.454280983404	1.0345	0.00086471	0.023755	SPHK1	sphingosine kinase 1 [Source:HGNC Symbol;Acc:11240]
ENSG00000176407	1761.21411658778	3126.43459470068	-0.82795	0.0014471	0.035462	KCMF1	potassium channel modulatory factor 1 [Source:HGNC Symbol;Acc:20589]
ENSG00000176438	787.314320724747	396.349751263088	0.99017	0.000529	0.016163	SYNE3	spectrin repeat containing, nuclear envelope family member 3 [Source:HGNC Symbol;Acc:19861]
ENSG00000176476	386.472820576607	981.5790230977	-1.3447	0.00015986	0.0060778	CCDC101	coiled-coil domain containing 101 [Source:HGNC Symbol;Acc:25156]
ENSG00000176490	458.515086941314	57.7662445034391	2.9887	2.8173e-18	1.8229e-15	DIRAS1	DIRAS family, GTP-binding RAS-like 1 [Source:HGNC Symbol;Acc:19127]
ENSG00000176720	525.625809403255	277.504020160564	0.92153	0.0015509	0.037409	BOK	BCL2-related ovarian killer [Source:HGNC Symbol;Acc:1087]
ENSG00000176788	195.117500332319	77.252484398403	1.3367	0.0013875	0.034228	BASP1	brain abundant, membrane attached signal protein 1 [Source:HGNC Symbol;Acc:957]
ENSG00000176887	287.081624267832	15.7694143191669	4.1863	2.9067e-22	3.9703e-19	SOX11	SRY (sex determining region Y)-box 11 [Source:HGNC Symbol;Acc:11191]
ENSG00000176974	377.946733434878	804.336606160675	-1.0896	9.467e-05	0.0039675	SHMT1	serine hydroxymethyltransferase 1 (soluble) [Source:HGNC Symbol;Acc:10850]
ENSG00000177084	641.375116659562	1360.47487920209	-1.0849	6.5435e-05	0.0029538	POLE	polymerase (DNA directed), epsilon, catalytic subunit [Source:HGNC Symbol;Acc:9177]
ENSG00000177096	288.328684062435	144.475616841854	0.99689	0.0021615	0.048547	FAM109B	family with sequence similarity 109, member B [Source:HGNC Symbol;Acc:27161]
ENSG00000177106	320.721508363981	124.195374468703	1.3687	2.6316e-05	0.0013865	EPS8L2	EPS8-like 2 [Source:HGNC Symbol;Acc:21296]
ENSG00000177108	39.0407904254152	5.61346895664512	2.798	0.00028904	0.0099626	ZDHHC22	zinc finger, DHHC-type containing 22 [Source:HGNC Symbol;Acc:20106]
ENSG00000177337	182.258725014103	24.652575390845	2.8862	1.2838e-11	2.9046e-09	DLGAP1-AS1	DLGAP1 antisense RNA 1 [Source:HGNC Symbol;Acc:31676]
ENSG00000177508	1089.04779841519	2649.98626510157	-1.2829	1.0314e-06	8.6849e-05	IRX3	iroquois homeobox 3 [Source:HGNC Symbol;Acc:14360]
ENSG00000177519	75.6441565372699	1.94677560251859	5.2801	7.5954e-12	1.8153e-09	RPRM	reprimo, TP53 dependent G2 arrest mediator candidate [Source:HGNC Symbol;Acc:24201]
ENSG00000177551	137.374973374168	6.68446150741353	4.3612	2.3605e-15	1.0123e-12	NHLH2	nescient helix loop helix 2 [Source:HGNC Symbol;Acc:7818]
ENSG00000177575	573.726091606143	133.614031815765	2.1023	1.0892e-11	2.5107e-09	CD163	CD163 molecule [Source:HGNC Symbol;Acc:1631]
ENSG00000177614	401.039262301035	61.382805635895	2.7078	2.1717e-15	9.4228e-13	PGBD5	piggyBac transposable element derived 5 [Source:HGNC Symbol;Acc:19405]
ENSG00000177674	870.863667876669	448.315162405314	0.95793	0.00043363	0.013786	AGTRAP	angiotensin II receptor-associated protein [Source:HGNC Symbol;Acc:13539]
ENSG00000177675	137.861478645734	40.0566368228107	1.7831	1.7244e-05	0.00098598	CD163L1	CD163 molecule-like 1 [Source:HGNC Symbol;Acc:30375]
ENSG00000177732	680.781306086939	335.565738606362	1.0206	0.00043448	0.013802	SOX12	SRY (sex determining region Y)-box 12 [Source:HGNC Symbol;Acc:11198]
ENSG00000177791	43389.6182488879	119536.229870848	-1.462	0.0015758	0.037876	MYOZ1	myozenin 1 [Source:HGNC Symbol;Acc:13752]
ENSG00000177822	25.1040010429544	3.13119707874232	3.0031	0.0022184	0.049674	AC108142.1	-
ENSG00000177954	13027.4803570682	28670.3553404872	-1.138	9.3025e-06	0.0005699	RPS27	ribosomal protein S27 [Source:HGNC Symbol;Acc:10416]
ENSG00000177981	2415.20757369235	5359.91619672019	-1.1501	8.9032e-06	0.00054908	ASB8	ankyrin repeat and SOCS box containing 8 [Source:HGNC Symbol;Acc:17183]
ENSG00000178053	1061.77166649526	3288.34715365894	-1.6309	0.00011808	0.0047565	MLF1	myeloid leukemia factor 1 [Source:HGNC Symbol;Acc:7125]
ENSG00000178538	51.0291097437475	130.659560366263	-1.3564	0.00070644	0.020228	CA8	carbonic anhydrase VIII [Source:HGNC Symbol;Acc:1382]
ENSG00000178752	645.795665512097	95.5806317813718	2.7563	1.755e-11	3.8073e-09	FAM132B	family with sequence similarity 132, member B [Source:HGNC Symbol;Acc:26727]
ENSG00000178860	413.602987663557	158.897048537671	1.3802	7.5596e-06	0.00047739	MSC	musculin [Source:HGNC Symbol;Acc:7321]
ENSG00000178934	41.7869184652933	0	Inf	6.7765e-09	9.9568e-07	LGALS7B	lectin, galactoside-binding, soluble, 7B [Source:HGNC Symbol;Acc:34447]
ENSG00000178980	14903.5729561277	39361.7748230745	-1.4011	0.0015823	0.037971	SEPW1	selenoprotein W, 1 [Source:HGNC Symbol;Acc:10752]
ENSG00000178999	32.659526619419	3.017768153287	3.436	0.00018495	0.0068969	AURKB	aurora kinase B [Source:HGNC Symbol;Acc:11390]
ENSG00000179051	564.640701168714	288.964398165822	0.96644	0.00073025	0.020701	RCC2	regulator of chromosome condensation 2 [Source:HGNC Symbol;Acc:30297]
ENSG00000179057	111.870918854406	17.4326176080472	2.682	4.6944e-08	5.6394e-06	IGSF22	immunoglobulin superfamily, member 22 [Source:HGNC Symbol;Acc:26750]
ENSG00000179241	203.154633224616	71.8408071818333	1.4997	4.206e-05	0.0020224	LDLRAD3	low density lipoprotein receptor class A domain containing 3 [Source:HGNC Symbol;Acc:27046]
ENSG00000179262	11672.4096477466	30843.4444977615	-1.4019	4.0945e-08	5.0168e-06	RAD23A	RAD23 homolog A (S. cerevisiae) [Source:HGNC Symbol;Acc:9812]
ENSG00000179270	29.7565977385156	3.07448261601466	3.2748	0.00047374	0.014719	C2orf71	chromosome 2 open reading frame 71 [Source:HGNC Symbol;Acc:34383]
ENSG00000179388	222.502124847808	28.3509170968639	2.9724	1.6887e-13	5.3702e-11	EGR3	early growth response 3 [Source:HGNC Symbol;Acc:3240]
ENSG00000179403	2539.35414610247	1244.00204758628	1.0295	8.2031e-05	0.0035137	VWA1	von Willebrand factor A domain containing 1 [Source:HGNC Symbol;Acc:30910]
ENSG00000179431	310.908808997071	81.0708372709344	1.9392	1.1572e-08	1.6045e-06	FJX1	four jointed box 1 (Drosophila) [Source:HGNC Symbol;Acc:17166]
ENSG00000179456	1360.81816039933	2419.29727875034	-0.83011	0.0012266	0.031047	ZBTB18	zinc finger and BTB domain containing 18 [Source:HGNC Symbol;Acc:13030]
ENSG00000179673	76.1961128993701	11.3970813014732	2.7411	1.3265e-06	0.00010775	RPRML	reprimo-like [Source:HGNC Symbol;Acc:32422]
ENSG00000179862	2039.0203039836	3605.91006837502	-0.82249	0.0015765	0.037876	CITED4	Cbp/p300-interacting transactivator, with Glu/Asp-rich carboxy-terminal domain, 4 [Source:HGNC Symbol;Acc:18696]
ENSG00000179909	56.9868703908465	142.528841239335	-1.3226	0.00069443	0.019915	ZNF154	zinc finger protein 154 [Source:HGNC Symbol;Acc:12939]
ENSG00000179954	843.572842089536	201.145802683689	2.0683	1.6048e-12	4.168e-10	SSC5D	scavenger receptor cysteine rich domain containing (5 domains) [Source:HGNC Symbol;Acc:26641]
ENSG00000180155	854.314101613266	351.952429774476	1.2794	6.4243e-06	0.00041639	LYNX1	Ly6/neurotoxin 1 [Source:HGNC Symbol;Acc:29604]
ENSG00000180182	887.315577552558	1606.57072066616	-0.85647	0.0012337	0.031121	MED14	mediator complex subunit 14 [Source:HGNC Symbol;Acc:2370]
ENSG00000180209	95583.1993233349	248818.838203399	-1.3803	8.6115e-05	0.0036716	MYLPF	myosin light chain, phosphorylatable, fast skeletal muscle [Source:HGNC Symbol;Acc:29824]
ENSG00000180353	501.565167949699	241.152307284829	1.0565	0.00030902	0.010533	HCLS1	hematopoietic cell-specific Lyn substrate 1 [Source:HGNC Symbol;Acc:4844]
ENSG00000180448	800.87450631249	395.770705007091	1.0169	0.00031895	0.010742	HMHA1	histocompatibility (minor) HA-1 [Source:HGNC Symbol;Acc:17102]
ENSG00000180530	550.643358651452	1038.66063751414	-0.91553	0.00082253	0.022825	NRIP1	nuclear receptor interacting protein 1 [Source:HGNC Symbol;Acc:8001]
ENSG00000180638	271.954470366413	17.9681138834314	3.9199	9.7255e-21	9.1968e-18	SLC47A2	solute carrier family 47, member 2 [Source:HGNC Symbol;Acc:26439]
ENSG00000180891	3291.53723020411	6750.1482209327	-1.0362	4.9828e-05	0.002338	CUEDC1	CUE domain containing 1 [Source:HGNC Symbol;Acc:31350]
ENSG00000180921	165.735057410655	24.911081593648	2.734	1.5953e-10	3.0966e-08	FAM83H	family with sequence similarity 83, member H [Source:HGNC Symbol;Acc:24797]
ENSG00000180999	45.1553519135395	6.43253754566762	2.8114	7.9962e-05	0.0034532	C1orf105	chromosome 1 open reading frame 105 [Source:HGNC Symbol;Acc:29591]
ENSG00000181019	1147.08537532903	424.208722065181	1.4351	2.94e-07	2.8837e-05	NQO1	NAD(P)H dehydrogenase, quinone 1 [Source:HGNC Symbol;Acc:2874]
ENSG00000181085	37.7776278823229	7.44681563370838	2.3428	0.0015916	0.03814	MAPK15	mitogen-activated protein kinase 15 [Source:HGNC Symbol;Acc:24667]
ENSG00000181195	443.639941490568	34.2163100152549	3.6966	2.1139e-23	3.2483e-20	PENK	proenkephalin [Source:HGNC Symbol;Acc:8831]
ENSG00000181264	185.255452623363	50.2376482961677	1.8827	1.0824e-06	9.0519e-05	TMEM136	transmembrane protein 136 [Source:HGNC Symbol;Acc:28280]
ENSG00000181333	16.4186640823335	0	Inf	0.00053454	0.016293	HEPHL1	hephaestin-like 1 [Source:HGNC Symbol;Acc:30477]
ENSG00000181374	38.7506384254539	3.66669335412653	3.4017	0.00031246	0.010611	CCL13	chemokine (C-C motif) ligand 13 [Source:HGNC Symbol;Acc:10611]
ENSG00000181408	445.385751446069	42.1419074616198	3.4017	2.3085e-21	2.3789e-18	UTS2R	urotensin 2 receptor [Source:HGNC Symbol;Acc:4468]
ENSG00000181418	16102.1700886129	5866.85076925958	1.4566	0.0015335	0.037085	DDN	dendrin [Source:HGNC Symbol;Acc:24458]
ENSG00000181467	479.373891699115	220.55026200509	1.12	0.00020244	0.007414	RAP2B	RAP2B, member of RAS oncogene family [Source:HGNC Symbol;Acc:9862]
ENSG00000181781	60.6874572474994	1418.1991045524	-4.5465	3.6677e-13	1.0837e-10	ODF3L2	outer dense fiber of sperm tails 3-like 2 [Source:HGNC Symbol;Acc:26841]
ENSG00000181856	4008.19673992414	8832.97053087147	-1.1399	1.095e-05	0.00065879	SLC2A4	solute carrier family 2 (facilitated glucose transporter), member 4 [Source:HGNC Symbol;Acc:11009]
ENSG00000181997	29.8899488974516	0	Inf	1.1864e-06	9.7889e-05	AQP7P2	aquaporin 7 pseudogene 2 [Source:HGNC Symbol;Acc:32049]
ENSG00000182013	416.64416565913	48.3726532672121	3.1066	1.5747e-18	1.0559e-15	PNMAL1	paraneoplastic Ma antigen family-like 1 [Source:HGNC Symbol;Acc:25578]
ENSG00000182054	18537.8228923307	33377.7111774257	-0.84841	0.00078524	0.021923	IDH2	isocitrate dehydrogenase 2 (NADP+), mitochondrial [Source:HGNC Symbol;Acc:5383]
ENSG00000182255	20.4279546653039	1.29785040167906	3.9763	0.0012017	0.0305	KCNA4	potassium voltage-gated channel, shaker-related subfamily, member 4 [Source:HGNC Symbol;Acc:6222]
ENSG00000182326	5558.14659489801	3080.24873936901	0.85156	0.00078377	0.021912	C1S	complement component 1, s subcomponent [Source:HGNC Symbol;Acc:1247]
ENSG00000182487	50.2080020859087	10.0425164370665	2.3218	0.00033558	0.011251	NCF1B	neutrophil cytosolic factor 1B pseudogene [Source:HGNC Symbol;Acc:32522]
ENSG00000182492	2975.76581746925	1222.38067280493	1.2836	0.00071375	0.020374	BGN	biglycan [Source:HGNC Symbol;Acc:1044]
ENSG00000182568	1842.66413088685	3457.18771704374	-0.90781	0.00037623	0.012298	SATB1	SATB homeobox 1 [Source:HGNC Symbol;Acc:10541]
ENSG00000182578	1073.95774796648	384.291843132055	1.4827	9.7769e-08	1.0763e-05	CSF1R	colony stimulating factor 1 receptor [Source:HGNC Symbol;Acc:2433]
ENSG00000182580	200.233152617356	73.2019542872971	1.4517	5.6629e-05	0.0026009	EPHB3	EPH receptor B3 [Source:HGNC Symbol;Acc:3394]
ENSG00000182685	138.499886802591	371.149777968138	-1.4221	6.9639e-06	0.00044549	BRICD5	BRICHOS domain containing 5 [Source:HGNC Symbol;Acc:28309]
ENSG00000182718	7435.48209336579	3658.43757273095	1.0232	6.1037e-05	0.0027825	ANXA2	annexin A2 [Source:HGNC Symbol;Acc:537]
ENSG00000182809	6820.37648370477	3848.10198783281	0.8257	0.0012728	0.031876	CRIP2	cysteine-rich protein 2 [Source:HGNC Symbol;Acc:2361]
ENSG00000182916	258.988242549217	52.3229189349769	2.3074	3.3014e-10	6.0575e-08	TCEAL7	transcription elongation factor A (SII)-like 7 [Source:HGNC Symbol;Acc:28336]
ENSG00000183160	479.993748129616	155.090597293861	1.6299	0.00093636	0.025086	TMEM119	transmembrane protein 119 [Source:HGNC Symbol;Acc:27884]
ENSG00000183386	15767.11150112	41603.0805321666	-1.3998	4.9102e-08	5.8795e-06	FHL3	four and a half LIM domains 3 [Source:HGNC Symbol;Acc:3704]
ENSG00000183578	206.151360833876	38.6954897173468	2.4135	1.4868e-09	2.5386e-07	TNFAIP8L3	tumor necrosis factor, alpha-induced protein 8-like 3 [Source:HGNC Symbol;Acc:20620]
ENSG00000183628	8512.72048036204	3205.82527564044	1.4089	3.4788e-07	3.3324e-05	DGCR6	DiGeorge syndrome critical region gene 6 [Source:HGNC Symbol;Acc:2846]
ENSG00000183631	86.3878650388661	2.36884295244747	5.1886	9.3407e-13	2.5145e-10	CXorf64	chromosome X open reading frame 64 [Source:HGNC Symbol;Acc:34498]
ENSG00000183655	299.668799312443	561.408929514903	-0.90568	0.0017827	0.041664	KLHL25	kelch-like family member 25 [Source:HGNC Symbol;Acc:25732]
ENSG00000183856	31.8384189615801	4.31561855496606	2.8831	0.00079223	0.022101	IQGAP3	IQ motif containing GTPase activating protein 3 [Source:HGNC Symbol;Acc:20669]
ENSG00000183873	164.205192549691	24.8543671309203	2.7239	2.031e-10	3.8611e-08	SCN5A	sodium channel, voltage-gated, type V, alpha subunit [Source:HGNC Symbol;Acc:10593]
ENSG00000183876	62.1284213358398	13.709209791193	2.1801	0.00018524	0.0069006	ARSI	arylsulfatase family, member I [Source:HGNC Symbol;Acc:32521]
ENSG00000183943	309.509846317176	123.212744732554	1.3288	4.1841e-05	0.0020145	PRKX	protein kinase, X-linked [Source:HGNC Symbol;Acc:9441]
ENSG00000184058	2924.94634598301	6446.45601037928	-1.1401	9.3418e-06	0.00057135	TBX1	T-box 1 [Source:HGNC Symbol;Acc:11592]
ENSG00000184060	191.503365270423	53.620769336656	1.8365	1.5913e-06	0.00012364	ADAP2	ArfGAP with dual PH domains 2 [Source:HGNC Symbol;Acc:16487]
ENSG00000184203	1685.46985448512	3374.1673104894	-1.0014	0.00010168	0.0042158	PPP1R2	protein phosphatase 1, regulatory (inhibitor) subunit 2 [Source:HGNC Symbol;Acc:9288]
ENSG00000184205	680.294800815374	1441.06693466036	-1.0829	5.7336e-05	0.00263	TSPYL2	TSPY-like 2 [Source:HGNC Symbol;Acc:24358]
ENSG00000184207	2384.46290275879	5403.31772399054	-1.1802	4.6751e-06	0.00031463	PGP	phosphoglycolate phosphatase [Source:HGNC Symbol;Acc:8909]
ENSG00000184216	3770.49006772219	2071.27383709298	0.86423	0.0007195	0.020506	IRAK1	interleukin-1 receptor-associated kinase 1 [Source:HGNC Symbol;Acc:6112]
ENSG00000184221	117.161923706825	27.758706358752	2.0775	0.00023231	0.0083127	OLIG1	oligodendrocyte transcription factor 1 [Source:HGNC Symbol;Acc:16983]
ENSG00000184254	313.741388831706	119.180698491226	1.3964	1.6405e-05	0.00094241	ALDH1A3	aldehyde dehydrogenase 1 family, member A3 [Source:HGNC Symbol;Acc:409]
ENSG00000184371	1405.28961367312	620.498090530856	1.1794	1.2143e-05	0.00072233	CSF1	colony stimulating factor 1 (macrophage) [Source:HGNC Symbol;Acc:2432]
ENSG00000184584	1888.26784452267	692.263699380184	1.4477	6.1398e-08	7.1885e-06	TMEM173	transmembrane protein 173 [Source:HGNC Symbol;Acc:27962]
ENSG00000184828	422.395777123158	117.025548907575	1.8518	8.1925e-09	1.1849e-06	ZBTB7C	zinc finger and BTB domain containing 7C [Source:HGNC Symbol;Acc:31700]
ENSG00000184922	719.597395602928	290.539238640082	1.3085	4.9219e-06	0.00032944	FMNL1	formin-like 1 [Source:HGNC Symbol;Acc:1212]
ENSG00000184990	1804.64465925004	3376.85263696078	-0.90396	0.0005029	0.015494	SIVA1	SIVA1, apoptosis-inducing factor [Source:HGNC Symbol;Acc:17712]
ENSG00000185070	1266.40681623879	484.207840191564	1.387	2.8864e-07	2.8387e-05	FLRT2	fibronectin leucine rich transmembrane protein 2 [Source:HGNC Symbol;Acc:3761]
ENSG00000185100	11212.5239457632	35554.9643306594	-1.6649	1.1214e-10	2.2476e-08	ADSSL1	adenylosuccinate synthase like 1 [Source:HGNC Symbol;Acc:20093]
ENSG00000185215	4512.44288735033	2563.94655956647	0.81554	0.0019867	0.04565	TNFAIP2	tumor necrosis factor, alpha-induced protein 2 [Source:HGNC Symbol;Acc:11895]
ENSG00000185262	1475.37851201797	3043.62030439479	-1.0447	5.4039e-05	0.0025006	UBALD2	UBA-like domain containing 2 [Source:HGNC Symbol;Acc:28438]
ENSG00000185269	72.8955795195252	605.806251003515	-3.055	2.3222e-21	2.3789e-18	NOTUM	notum pectinacetylesterase homolog (Drosophila) [Source:HGNC Symbol;Acc:27106]
ENSG00000185274	765.192353423854	70.2844505773512	3.4445	5.5364e-26	1.1343e-22	WBSCR17	Williams-Beuren syndrome chromosome region 17 [Source:HGNC Symbol;Acc:16347]
ENSG00000185345	437.331475708706	1089.99966385957	-1.3175	1.6302e-06	0.00012578	PARK2	parkinson protein 2, E3 ubiquitin protein ligase (parkin) [Source:HGNC Symbol;Acc:8607]
ENSG00000185436	97.0426727678382	246.538918390564	-1.3451	0.00018969	0.0070379	IFNLR1	interferon, lambda receptor 1 [Source:HGNC Symbol;Acc:18584]
ENSG00000185437	4154.70571450835	7635.61337370634	-0.878	0.00060939	0.018023	SH3BGR	SH3 domain binding glutamic acid-rich protein [Source:HGNC Symbol;Acc:10822]
ENSG00000185559	2484.01757553033	750.655065827021	1.7265	3.5744e-06	0.00024857	DLK1	delta-like 1 homolog (Drosophila) [Source:HGNC Symbol;Acc:2907]
ENSG00000185567	553.938994075564	127.401769879951	2.1203	1.3271e-11	2.9844e-09	AHNAK2	AHNAK nucleoprotein 2 [Source:HGNC Symbol;Acc:20125]
ENSG00000185585	1303.31153914336	590.993137456268	1.141	3.2363e-05	0.0016554	OLFML2A	olfactomedin-like 2A [Source:HGNC Symbol;Acc:27270]
ENSG00000185614	325.290102242652	736.434163017885	-1.1788	2.9029e-05	0.00151	FAM212A	family with sequence similarity 212, member A [Source:HGNC Symbol;Acc:32480]
ENSG00000185924	91.8640183701326	344.392185215313	-1.9065	0.00064409	0.018793	RTN4RL1	reticulon 4 receptor-like 1 [Source:HGNC Symbol;Acc:21329]
ENSG00000186081	25.3917040650491	0.592210738111868	5.4221	5.2428e-05	0.0024383	KRT5	keratin 5 [Source:HGNC Symbol;Acc:6442]
ENSG00000186106	595.413350955383	1485.08321307287	-1.3186	7.6893e-07	6.6882e-05	ANKRD46	ankyrin repeat domain 46 [Source:HGNC Symbol;Acc:27229]
ENSG00000186185	23.1975323872713	2.59570080335811	3.1598	0.0020899	0.047314	KIF18B	kinesin family member 18B [Source:HGNC Symbol;Acc:27102]
ENSG00000186193	31.7729678710454	3.07448261601466	3.3694	0.00024286	0.0086411	SAPCD2	suppressor APC domain containing 2 [Source:HGNC Symbol;Acc:28055]
ENSG00000186298	2602.81607902767	4557.44584844186	-0.80815	0.0016778	0.039869	PPP1CC	protein phosphatase 1, catalytic subunit, gamma isozyme [Source:HGNC Symbol;Acc:9283]
ENSG00000186340	345.488458042796	132.454676450376	1.3831	1.8504e-05	0.0010419	THBS2	thrombospondin 2 [Source:HGNC Symbol;Acc:11786]
ENSG00000186350	5537.01374088874	9836.62923693479	-0.82906	0.0010426	0.027289	RXRA	retinoid X receptor, alpha [Source:HGNC Symbol;Acc:10477]
ENSG00000186439	37802.1950559133	91181.2981702968	-1.2703	0.00060638	0.017963	TRDN	triadin [Source:HGNC Symbol;Acc:12261]
ENSG00000186466	44.0255405293832	5.5000400311898	3.0008	6.7106e-05	0.0030119	AQP7P1	aquaporin 7 pseudogene 1 [Source:HGNC Symbol;Acc:32048]
ENSG00000186469	380.969359704094	183.574690039351	1.0533	0.00063999	0.018712	GNG2	guanine nucleotide binding protein (G protein), gamma 2 [Source:HGNC Symbol;Acc:4404]
ENSG00000186470	815.758407578126	429.08616585976	0.92687	0.00092727	0.024925	BTN3A2	butyrophilin, subfamily 3, member A2 [Source:HGNC Symbol;Acc:1139]
ENSG00000186510	84.2405927252667	22.1452374021069	1.9275	0.00010165	0.0042158	CLCNKA	chloride channel, voltage-sensitive Ka [Source:HGNC Symbol;Acc:2026]
ENSG00000186517	401.31086257464	121.089243500796	1.7286	7.9646e-08	9.0103e-06	ARHGAP30	Rho GTPase activating protein 30 [Source:HGNC Symbol;Acc:27414]
ENSG00000186566	1440.99521624385	2986.67412335967	-1.0515	0.00086047	0.023682	GPATCH8	G patch domain containing 8 [Source:HGNC Symbol;Acc:29066]
ENSG00000186567	284.204594046884	622.986944649816	-1.1323	8.867e-05	0.0037502	CEACAM19	carcinoembryonic antigen-related cell adhesion molecule 19 [Source:HGNC Symbol;Acc:31951]
ENSG00000186638	100.923510147606	15.5425564682563	2.699	1.2116e-07	1.299e-05	KIF24	kinesin family member 24 [Source:HGNC Symbol;Acc:19916]
ENSG00000186766	80.4955554823018	25.3015005916845	1.6697	0.00080955	0.022533	FOXI2	forkhead box I2 [Source:HGNC Symbol;Acc:32448]
ENSG00000186806	81.9575202748649	24.2555741517513	1.7566	0.00052254	0.015993	VSIG10L	V-set and immunoglobulin domain containing 10 like [Source:HGNC Symbol;Acc:27111]
ENSG00000186868	2675.20244116297	5119.34040998457	-0.93631	0.00028641	0.0098902	MAPT	microtubule-associated protein tau [Source:HGNC Symbol;Acc:6893]
ENSG00000186891	115.017100371092	27.8154208214797	2.0479	5.308e-06	0.00035019	TNFRSF18	tumor necrosis factor receptor superfamily, member 18 [Source:HGNC Symbol;Acc:11914]
ENSG00000186897	24.6829468619236	0.648925200839529	5.2493	7.0474e-05	0.0031314	C1QL4	complement component 1, q subcomponent-like 4 [Source:HGNC Symbol;Acc:31416]
ENSG00000186998	327.233674351047	97.9297280106479	1.7405	2.0801e-07	2.1191e-05	EMID1	EMI domain containing 1 [Source:HGNC Symbol;Acc:18036]
ENSG00000187098	997.086123457542	1778.75491164509	-0.83508	0.001526	0.036952	MITF	microphthalmia-associated transcription factor [Source:HGNC Symbol;Acc:7105]
ENSG00000187116	22.067721003115	1.29785040167906	4.0877	0.00063947	0.018712	LILRA5	leukocyte immunoglobulin-like receptor, subfamily A (with TM domain), member 5 [Source:HGNC Symbol;Acc:16309]
ENSG00000187134	1042.72798064265	442.681946725498	1.236	7.7976e-06	0.00048991	AKR1C1	aldo-keto reductase family 1, member C1 [Source:HGNC Symbol;Acc:384]
ENSG00000187164	111.075709856523	35.2873025660233	1.6543	0.00020327	0.0074371	KIAA1598	KIAA1598 [Source:HGNC Symbol;Acc:29319]
ENSG00000187474	158.88584005945	27.4434856932213	2.5335	4.7686e-09	7.3277e-07	FPR3	formyl peptide receptor 3 [Source:HGNC Symbol;Acc:3828]
ENSG00000187486	2160.07426986295	4622.99288108841	-1.0977	2.0489e-05	0.0011336	KCNJ11	potassium inwardly-rectifying channel, subfamily J, member 11 [Source:HGNC Symbol;Acc:6257]
ENSG00000187498	6805.62177321176	3249.47467033827	1.0665	2.8057e-05	0.0014667	COL4A1	collagen, type IV, alpha 1 [Source:HGNC Symbol;Acc:2202]
ENSG00000187550	743.795246074576	146.8748452928	2.3403	5.713e-06	0.0003749	SBK2	SH3-binding domain kinase family, member 2 [Source:HGNC Symbol;Acc:34416]
ENSG00000187616	448.357989276664	15.0637746555997	4.8955	1.3761e-24	2.5375e-21	TMEM8C	transmembrane protein 8C [Source:HGNC Symbol;Acc:33778]
ENSG00000187678	464.527093886191	207.18792123132	1.1648	0.00010501	0.004332	SPRY4	sprouty homolog 4 (Drosophila) [Source:HGNC Symbol;Acc:15533]
ENSG00000187764	1820.80886590383	4076.98927585887	-1.1629	6.7381e-06	0.00043444	SEMA4D	sema domain, immunoglobulin domain (Ig), transmembrane domain (TM) and short cytoplasmic domain, (semaphorin) 4D [Source:HGNC Symbol;Acc:10732]
ENSG00000187796	110.804109582918	31.3686852501509	1.8206	4.1682e-05	0.0020121	CARD9	caspase recruitment domain family, member 9 [Source:HGNC Symbol;Acc:16391]
ENSG00000187837	1204.60846811821	3295.87268821125	-1.4521	5.353e-08	6.3683e-06	HIST1H1C	histone cluster 1, H1c [Source:HGNC Symbol;Acc:4716]
ENSG00000187862	154.495047726028	15.9646238181852	3.2746	1.9464e-07	1.994e-05	TTC24	tetratricopeptide repeat domain 24 [Source:HGNC Symbol;Acc:32348]
ENSG00000187889	17.171871671771	70.4295278546989	-2.0361	0.00087811	0.024007	C1orf168	chromosome 1 open reading frame 168 [Source:HGNC Symbol;Acc:27295]
ENSG00000187905	28.6057856501365	0	Inf	2.1982e-06	0.00016378	AC002472.13	Leucine-rich repeat-containing protein LOC400891 [Source:UniProtKB/Swiss-Prot;Acc:Q6ZQY2]
ENSG00000187908	125.828708941089	0	Inf	6.3352e-22	8.0566e-19	DMBT1	deleted in malignant brain tumors 1 [Source:HGNC Symbol;Acc:2926]
ENSG00000187955	1700.94526454344	501.755417552551	1.7613	0.00022763	0.0081903	COL14A1	collagen, type XIV, alpha 1 [Source:HGNC Symbol;Acc:2191]
ENSG00000187994	252.342725403215	124.762519095979	1.0162	0.0021015	0.047489	RINL	Ras and Rab interactor-like [Source:HGNC Symbol;Acc:24795]
ENSG00000188015	67.7750292787547	10.3511548615401	2.711	0.00062517	0.01843	S100A3	S100 calcium binding protein A3 [Source:HGNC Symbol;Acc:10493]
ENSG00000188037	1306.99884101411	3182.03910737941	-1.2837	1.2004e-06	9.8659e-05	CLCN1	chloride channel, voltage-sensitive 1 [Source:HGNC Symbol;Acc:2019]
ENSG00000188042	238.852888861741	87.1881541510713	1.4539	3.1589e-05	0.0016181	ARL4C	ADP-ribosylation factor-like 4C [Source:HGNC Symbol;Acc:698]
ENSG00000188157	2572.97688735355	1431.09709084902	0.84632	0.0012332	0.031121	AGRN	agrin [Source:HGNC Symbol;Acc:329]
ENSG00000188176	6788.80513584577	18689.8294190266	-1.461	1.0716e-08	1.5084e-06	SMTNL2	smoothelin-like 2 [Source:HGNC Symbol;Acc:24764]
ENSG00000188257	309.311044067705	29.1950517967217	3.4053	1.1541e-18	8.0305e-16	PLA2G2A	phospholipase A2, group IIA (platelets, synovial fluid) [Source:HGNC Symbol;Acc:9031]
ENSG00000188338	447.552984367315	1742.2897698439	-1.9609	1.3104e-12	3.4768e-10	SLC38A3	solute carrier family 38, member 3 [Source:HGNC Symbol;Acc:18044]
ENSG00000188389	35.3636532508516	4.37233301769372	3.0158	0.00029628	0.010155	PDCD1	programmed cell death 1 [Source:HGNC Symbol;Acc:8760]
ENSG00000188396	35.0735012508903	4.2589040922384	3.0418	0.00029844	0.01022	TCTEX1D4	Tctex1 domain containing 4 [Source:HGNC Symbol;Acc:32315]
ENSG00000188404	56.4793644150583	13.6524953284654	2.0486	0.0006533	0.018971	SELL	selectin L [Source:HGNC Symbol;Acc:10720]
ENSG00000188505	19.1437914179889	0.592210738111868	5.0146	0.00073533	0.020797	NCCRP1	non-specific cytotoxic cell receptor protein 1 homolog (zebrafish) [Source:HGNC Symbol;Acc:33739]
ENSG00000188573	95.7424067720335	9.50702016168229	3.3321	2.26e-09	3.6881e-07	FBLL1	fibrillarin-like 1 [Source:HGNC Symbol;Acc:35458]
ENSG00000188681	460.128954619169	206.211873736229	1.1579	0.00031869	0.010742	TEKT4P2	tektin 4 pseudogene 2 [Source:HGNC Symbol;Acc:40046]
ENSG00000188716	417.88773637929	1179.97746545963	-1.4976	0.00024518	0.0086946	DUPD1	dual specificity phosphatase and pro isomerase domain containing 1 [Source:HGNC Symbol;Acc:23481]
ENSG00000188729	29.0268398311673	2.42555741517513	3.581	0.00031704	0.010737	OSTN	osteocrin [Source:HGNC Symbol;Acc:29961]
ENSG00000188747	350.120054034134	873.760963875177	-1.3194	0.0013072	0.032618	NOXA1	NADPH oxidase activator 1 [Source:HGNC Symbol;Acc:10668]
ENSG00000188763	707.021425351073	358.883495855972	0.97824	0.00051057	0.015691	FZD9	frizzled family receptor 9 [Source:HGNC Symbol;Acc:4047]
ENSG00000188846	11766.0499039032	21732.3797257499	-0.88522	0.00046055	0.014405	RPL14	ribosomal protein L14 [Source:HGNC Symbol;Acc:10305]
ENSG00000188897	312.022517632738	51.9892143996681	2.5854	4.3575e-09	6.7241e-07	CTD-3088G3.8	Protein LOC388210 [Source:UniProtKB/TrEMBL;Acc:I3L099]
ENSG00000188916	40.0372506506355	1.7766322143356	4.4941	2.1777e-06	0.00016258	FAM196A	family with sequence similarity 196, member A [Source:HGNC Symbol;Acc:33859]
ENSG00000188993	111.891919558628	295.188561730357	-1.3995	2.0282e-05	0.0011282	LRRC66	leucine rich repeat containing 66 [Source:HGNC Symbol;Acc:34299]
ENSG00000189043	13578.1275735788	26017.4561641582	-0.9382	0.00024297	0.0086411	NDUFA4	NADH dehydrogenase (ubiquinone) 1 alpha subcomplex, 4, 9kDa [Source:HGNC Symbol;Acc:7687]
ENSG00000189058	3772.19981432155	8403.50431681491	-1.1556	6.9002e-06	0.00044335	APOD	apolipoprotein D [Source:HGNC Symbol;Acc:612]
ENSG00000189223	567.553425961084	202.501630401489	1.4868	0.001715	0.040571	AC016683.6	-
ENSG00000189334	42.8722794631376	3.72340781685419	3.5253	1.2282e-05	0.00072764	S100A14	S100 calcium binding protein A14 [Source:HGNC Symbol;Acc:18901]
ENSG00000196091	123563.595316842	271976.496124775	-1.1382	0.0015537	0.037452	MYBPC1	myosin binding protein C, slow type [Source:HGNC Symbol;Acc:7549]
ENSG00000196139	1364.0644474814	495.936100321559	1.4597	1.2804e-07	1.3608e-05	AKR1C3	aldo-keto reductase family 1, member C3 [Source:HGNC Symbol;Acc:386]
ENSG00000196154	4629.0966337695	1933.70575104927	1.2594	1.159e-06	9.6052e-05	S100A4	S100 calcium binding protein A4 [Source:HGNC Symbol;Acc:10494]
ENSG00000196155	197.947631189088	86.9362301893254	1.1871	0.00080953	0.022533	PLEKHG4	pleckstrin homology domain containing, family G (with RhoGef domain) member 4 [Source:HGNC Symbol;Acc:24501]
ENSG00000196167	139.725945892971	36.0747228031534	1.9535	5.1521e-05	0.0024052	C11orf92	chromosome 11 open reading frame 92 [Source:HGNC Symbol;Acc:33789]
ENSG00000196218	44391.9435136204	92168.4725635667	-1.054	3.3334e-05	0.0016864	RYR1	ryanodine receptor 1 (skeletal) [Source:HGNC Symbol;Acc:10483]
ENSG00000196220	153.589937251298	52.8267668584687	1.5397	0.00012371	0.0049431	SRGAP3	SLIT-ROBO Rho GTPase activating protein 3 [Source:HGNC Symbol;Acc:19744]
ENSG00000196460	29.4034436258861	3.78012227958185	2.9595	0.0010537	0.027521	RFX8	RFX family member 8, lacking RFX DNA binding domain [Source:HGNC Symbol;Acc:37253]
ENSG00000196547	1834.0876553065	4738.68766838902	-1.3694	1.2008e-07	1.2911e-05	MAN2A2	mannosidase, alpha, class 2A, member 2 [Source:HGNC Symbol;Acc:6825]
ENSG00000196576	2596.95738384938	1027.09341282448	1.3383	3.3859e-07	3.2519e-05	PLXNB2	plexin B2 [Source:HGNC Symbol;Acc:9104]
ENSG00000196581	49.0781907017524	201.315946071872	-2.0363	5.5724e-08	6.608e-06	AJAP1	adherens junctions associated protein 1 [Source:HGNC Symbol;Acc:30801]
ENSG00000196730	555.94171043747	239.532653976562	1.2147	3.997e-05	0.0019421	DAPK1	death-associated protein kinase 1 [Source:HGNC Symbol;Acc:2674]
ENSG00000196781	861.238565966472	2004.83307347308	-1.219	0.0011396	0.029266	TLE1	transducin-like enhancer of split 1 (E(sp1) homolog, Drosophila) [Source:HGNC Symbol;Acc:11837]
ENSG00000196843	1678.72600943975	701.132433116354	1.2596	0.00099035	0.026145	ARID5A	AT rich interactive domain 5A (MRF1-like) [Source:HGNC Symbol;Acc:17361]
ENSG00000196935	136.687216875265	54.8368391647721	1.3177	0.00094174	0.025186	SRGAP1	SLIT-ROBO Rho GTPase activating protein 1 [Source:HGNC Symbol;Acc:17382]
ENSG00000196975	895.111906786938	483.886037284976	0.8874	0.0010791	0.027986	ANXA4	annexin A4 [Source:HGNC Symbol;Acc:542]
ENSG00000197093	182.57477567402	67.7520464777779	1.4302	0.00013759	0.0053583	GAL3ST4	galactose-3-O-sulfotransferase 4 [Source:HGNC Symbol;Acc:24145]
ENSG00000197122	296.773217365139	121.145957963523	1.2926	9.8155e-05	0.0040982	SRC	v-src sarcoma (Schmidt-Ruppin A-2) viral oncogene homolog (avian) [Source:HGNC Symbol;Acc:11283]
ENSG00000197355	421.785716604123	212.649730669561	0.98803	0.0012501	0.031469	UAP1L1	UDP-N-acteylglucosamine pyrophosphorylase 1-like 1 [Source:HGNC Symbol;Acc:28082]
ENSG00000197405	78.4557356676827	24.4573658918267	1.6816	0.00069033	0.019844	C5AR1	complement component 5a receptor 1 [Source:HGNC Symbol;Acc:1338]
ENSG00000197530	4173.08019558841	14051.8788060447	-1.7516	1.3553e-11	3.011e-09	MIB2	mindbomb E3 ubiquitin protein ligase 2 [Source:HGNC Symbol;Acc:30577]
ENSG00000197588	68.1330813471173	0.592210738111868	6.8461	2.8545e-12	7.1615e-10	KLKP1	kallikrein pseudogene 1 [Source:HGNC Symbol;Acc:21260]
ENSG00000197614	2096.49612862388	823.026317870665	1.349	0.0011411	0.029267	MFAP5	microfibrillar associated protein 5 [Source:HGNC Symbol;Acc:29673]
ENSG00000197629	490.805356699614	147.493384995141	1.7345	2.3369e-08	3.024e-06	MPEG1	macrophage expressed 1 [Source:HGNC Symbol;Acc:29619]
ENSG00000197728	3936.15269589343	8996.36524298101	-1.1926	3.816e-06	0.00026404	RPS26	ribosomal protein S26 [Source:HGNC Symbol;Acc:10414]
ENSG00000197747	2337.45673736864	950.343513496176	1.2984	9.318e-07	7.9182e-05	S100A10	S100 calcium binding protein A10 [Source:HGNC Symbol;Acc:10487]
ENSG00000197756	35081.079894861	71879.9474301675	-1.0349	4.4393e-05	0.0021207	RPL37A	ribosomal protein L37a [Source:HGNC Symbol;Acc:10348]
ENSG00000197769	60.8652587927475	18.5603246215433	1.7134	0.0021908	0.049117	MAP1LC3C	microtubule-associated protein 1 light chain 3 gamma [Source:HGNC Symbol;Acc:13353]
ENSG00000197956	10442.4777444164	4057.98813204353	1.3636	2.4633e-07	2.4421e-05	S100A6	S100 calcium binding protein A6 [Source:HGNC Symbol;Acc:10496]
ENSG00000198034	9921.44532119767	17509.8822620484	-0.81955	0.0013458	0.033377	RPS4X	ribosomal protein S4, X-linked [Source:HGNC Symbol;Acc:10424]
ENSG00000198125	369192.688839478	670981.886660672	-0.8619	0.0013619	0.033687	MB	myoglobin [Source:HGNC Symbol;Acc:6915]
ENSG00000198168	165.358453615937	430.762533630755	-1.3813	6.994e-06	0.00044549	SVIP	small VCP/p97-interacting protein [Source:HGNC Symbol;Acc:25238]
ENSG00000198203	2.85847849459138	51.0567168851902	-4.1588	3.7971e-08	4.731e-06	SULT1C2	sulfotransferase family, cytosolic, 1C, member 2 [Source:HGNC Symbol;Acc:11456]
ENSG00000198223	68.5775852102373	20.8724531112631	1.7161	0.0014653	0.035741	CSF2RA	colony stimulating factor 2 receptor, alpha, low-affinity (granulocyte-macrophage) [Source:HGNC Symbol;Acc:2435]
ENSG00000198336	552.841388188387	15.5425564682563	5.1526	3.7246e-13	1.0902e-10	MYL4	myosin, light chain 4, alkali; atrial, embryonic [Source:HGNC Symbol;Acc:7585]
ENSG00000198363	2826.40601385119	5413.5908868387	-0.93762	0.0002652	0.0092777	ASPH	aspartate beta-hydroxylase [Source:HGNC Symbol;Acc:757]
ENSG00000198453	325.196303514295	160.547087344437	1.0183	0.0015277	0.036969	ZNF568	zinc finger protein 568 [Source:HGNC Symbol;Acc:25392]
ENSG00000198467	283357.586395202	694727.228586723	-1.2938	3.8682e-07	3.6208e-05	TPM2	tropomyosin 2 (beta) [Source:HGNC Symbol;Acc:12011]
ENSG00000198520	46.2641625934731	10.6347271751784	2.1211	0.0012307	0.031121	C1orf228	chromosome 1 open reading frame 228 [Source:HGNC Symbol;Acc:34345]
ENSG00000198535	28.5823359680473	1.83334667706326	3.9626	0.00014753	0.0056856	C2CD4A	C2 calcium-dependent domain containing 4A [Source:HGNC Symbol;Acc:33627]
ENSG00000198542	246.293615005625	113.252008869051	1.1208	0.00085779	0.023644	ITGBL1	integrin, beta-like 1 (with EGF-like repeat domains) [Source:HGNC Symbol;Acc:6164]
ENSG00000198574	50.982210379569	658.495785679087	-3.6911	3.4618e-15	1.4345e-12	SH2D1B	SH2 domain containing 1B [Source:HGNC Symbol;Acc:30416]
ENSG00000198624	4940.4411908148	11145.1827909234	-1.1737	0.0002008	0.0073751	CCDC69	coiled-coil domain containing 69 [Source:HGNC Symbol;Acc:24487]
ENSG00000198668	9892.08455029209	25528.2174988691	-1.3677	8.2482e-08	9.3025e-06	CALM1	calmodulin 1 (phosphorylase kinase, delta) [Source:HGNC Symbol;Acc:1442]
ENSG00000198722	1763.51959862369	4558.51584611333	-1.3701	1.2289e-07	1.3099e-05	UNC13B	unc-13 homolog B (C. elegans) [Source:HGNC Symbol;Acc:12566]
ENSG00000198755	11139.6906307869	20327.9452825981	-0.86776	0.00059434	0.01772	RPL10A	ribosomal protein L10a [Source:HGNC Symbol;Acc:10299]
ENSG00000198768	215.914711858742	95.0821032455439	1.1832	0.00075894	0.021317	APCDD1L	adenomatosis polyposis coli down-regulated 1-like [Source:HGNC Symbol;Acc:26892]
ENSG00000198796	590.897963277914	1587.59770461662	-1.4259	0.001821	0.042397	ALPK2	alpha-kinase 2 [Source:HGNC Symbol;Acc:20565]
ENSG00000198804	418439.741894591	785522.468864498	-0.90863	0.00038083	0.012396	MT-CO1	mitochondrially encoded cytochrome c oxidase I [Source:HGNC Symbol;Acc:7419]
ENSG00000198853	2246.41278655977	4111.65271933489	-0.8721	0.00071897	0.020506	RUSC2	RUN and SH3 domain containing 2 [Source:HGNC Symbol;Acc:23625]
ENSG00000198854	25.9461094050159	0	Inf	6.8568e-06	0.00044133	C1orf68	chromosome 1 open reading frame 68 [Source:HGNC Symbol;Acc:29468]
ENSG00000198881	719.387757345415	2092.86004293635	-1.5406	6.9833e-06	0.00044549	ASB12	ankyrin repeat and SOCS box containing 12 [Source:HGNC Symbol;Acc:19763]
ENSG00000198888	86284.219161624	210631.738568368	-1.2876	0.0011206	0.028921	MT-ND1	mitochondrially encoded NADH dehydrogenase 1 [Source:HGNC Symbol;Acc:7455]
ENSG00000198894	1575.43401514356	2933.07868810795	-0.89667	0.00054196	0.01645	KIAA1737	KIAA1737 [Source:HGNC Symbol;Acc:20365]
ENSG00000198910	1274.32670072064	100.014998649457	3.6714	2.8711e-32	1.1765e-28	L1CAM	L1 cell adhesion molecule [Source:HGNC Symbol;Acc:6470]
ENSG00000198933	1578.85283703043	2734.47313461828	-0.79239	0.0021278	0.047904	TBKBP1	TBK1 binding protein 1 [Source:HGNC Symbol;Acc:30140]
ENSG00000198960	425.607409730379	198.486805176546	1.1005	0.00032291	0.010866	ARMCX6	armadillo repeat containing, X-linked 6 [Source:HGNC Symbol;Acc:26094]
ENSG00000202198	261.142861796416	109.333391553178	1.2561	0.00018029	0.0067502	RN7SK	RNA, 7SK small nuclear [Source:HGNC Symbol;Acc:10037]
ENSG00000203709	323.116931269097	1203.35067431857	-1.8969	8.346e-05	0.0035708	C1orf132	chromosome 1 open reading frame 132 [Source:HGNC Symbol;Acc:32018]
ENSG00000203875	4017.94184174979	8240.51399210779	-1.0363	4.3641e-05	0.0020902	SNHG5	small nucleolar RNA host gene 5 (non-protein coding) [Source:HGNC Symbol;Acc:21026]
ENSG00000203965	210.186550076802	57.4892544308579	1.8703	4.6453e-06	0.0003132	EFCAB7	EF-hand calcium binding domain 7 [Source:HGNC Symbol;Acc:29379]
ENSG00000204001	204.043640950856	78.8339071137204	1.372	0.00017207	0.0064888	LCN8	lipocalin 8 [Source:HGNC Symbol;Acc:27038]
ENSG00000204054	1777.58973916509	639.153360208077	1.4757	3.655e-08	4.6005e-06	RP11-492E3.1
ENSG00000204099	440.634458066417	130.691208718155	1.7534	1.937e-08	2.5513e-06	NEU4	sialidase 4 [Source:HGNC Symbol;Acc:21328]
ENSG00000204104	335.989360357936	671.327949565136	-0.9986	0.0004089	0.013148	TRAF3IP1	TNF receptor-associated factor 3 interacting protein 1 [Source:HGNC Symbol;Acc:17861]
ENSG00000204178	657.880232536653	1221.35954450174	-0.89259	0.00098338	0.026032	TMEM57	transmembrane protein 57 [Source:HGNC Symbol;Acc:25572]
ENSG00000204219	4788.78784752302	16813.4027496255	-1.8119	3.0336e-12	7.5593e-10	TCEA3	transcription elongation factor A (SII), 3 [Source:HGNC Symbol;Acc:11615]
ENSG00000204262	2705.15361450708	827.874639020138	1.7082	1.4273e-10	2.7999e-08	COL5A2	collagen, type V, alpha 2 [Source:HGNC Symbol;Acc:2210]
ENSG00000204352	16.771818194963	0	Inf	0.0004471	0.014111	C9orf129	chromosome 9 open reading frame 129 [Source:HGNC Symbol;Acc:31116]
ENSG00000204460	5.20700203552798	988.803037414768	-7.5691	4.6964e-07	4.2661e-05	AC079586.1	-
ENSG00000204472	276.18111492521	105.269696959958	1.3915	3.1146e-05	0.0016021	AIF1	allograft inflammatory factor 1 [Source:HGNC Symbol;Acc:352]
ENSG00000204628	11816.154680134	23116.080746775	-0.96814	0.00012512	0.0049699	GNB2L1	guanine nucleotide binding protein (G protein), beta polypeptide 2-like 1 [Source:HGNC Symbol;Acc:4399]
ENSG00000204839	110.144700721837	42.2804024979104	1.3813	0.0016638	0.039623	MROH6	maestro heat-like repeat family member 6 [Source:HGNC Symbol;Acc:27814]
ENSG00000205056	92.3270739596088	24.2305080409161	1.9299	6.8337e-05	0.0030549	RP11-693J15.5	-
ENSG00000205076	35.9180585908184	0.592210738111868	5.9225	3.4016e-06	0.00023939	LGALS7	lectin, galactoside-binding, soluble, 7 [Source:HGNC Symbol;Acc:6568]
ENSG00000205106	70.0840003891124	313.880799147134	-2.1631	6.3766e-10	1.1252e-07	CTD-2210P24.4	Uncharacterized protein [Source:UniProtKB/TrEMBL;Acc:E7ER63]
ENSG00000205213	373.986791193952	808.24864123549	-1.1118	0.00090114	0.024455	LGR4	leucine-rich repeat containing G protein-coupled receptor 4 [Source:HGNC Symbol;Acc:13299]
ENSG00000205279	172.981879260802	16.7520440553153	3.3682	2.6726e-13	8.1459e-11	CTXN3	cortexin 3 [Source:HGNC Symbol;Acc:31110]
ENSG00000205436	137.10582207843	51.6238615124669	1.4092	0.00037013	0.012155	EXOC3L4	exocyst complex component 3-like 4 [Source:HGNC Symbol;Acc:20120]
ENSG00000205581	2181.52562351	1039.85164123142	1.069	4.3734e-05	0.002092	HMGN1	high mobility group nucleosome binding domain 1 [Source:HGNC Symbol;Acc:4984]
ENSG00000205959	62.1049716537505	156.805195657805	-1.3362	0.0004748	0.014727	RP11-689P11.2
ENSG00000206195	92.9024800037984	11.0000800623796	3.0782	2.4946e-08	3.2168e-06	AP000525.9	-
ENSG00000206384	268.5835879403	63.5498568482671	2.0794	5.6612e-09	8.4872e-07	COL6A6	collagen, type VI, alpha 6 [Source:HGNC Symbol;Acc:27023]
ENSG00000206418	2106.30949930265	3802.08095650166	-0.85207	0.00078183	0.021877	RAB12	RAB12, member RAS oncogene family [Source:HGNC Symbol;Acc:31332]
ENSG00000206422	200.871560774214	434.177303023135	-1.112	0.00027472	0.0095583	LRRC30	leucine rich repeat containing 30 [Source:HGNC Symbol;Acc:30219]
ENSG00000206538	283.058679914238	131.780685138702	1.103	0.0008597	0.023679	VGLL3	vestigial like 3 (Drosophila) [Source:HGNC Symbol;Acc:24327]
ENSG00000206561	1069.70661362902	214.419780642839	2.3187	4.7343e-07	4.2826e-05	COLQ	collagen-like tail subunit (single strand of homotrimer) of asymmetric acetylcholinesterase [Source:HGNC Symbol;Acc:2226]
ENSG00000211445	8347.3952060821	4408.12037962305	0.92116	0.00025879	0.0090984	GPX3	glutathione peroxidase 3 (plasma) [Source:HGNC Symbol;Acc:4555]
ENSG00000213171	128.663737753591	533.021044678483	-2.0506	4.0398e-11	8.3701e-09	LINGO4	leucine rich repeat and Ig domain containing 4 [Source:HGNC Symbol;Acc:31814]
ENSG00000213190	663.155134640582	238.828277166389	1.4734	2.0262e-05	0.0011282	MLLT11	myeloid/lymphoid or mixed-lineage leukemia (trithorax homolog, Drosophila); translocated to, 11 [Source:HGNC Symbol;Acc:16997]
ENSG00000213366	1045.40620861412	2175.13883696686	-1.057	6.626e-05	0.0029837	GSTM2	glutathione S-transferase mu 2 (muscle) [Source:HGNC Symbol;Acc:4634]
ENSG00000213462	150.974711392489	65.9754142634423	1.1943	0.0018914	0.043787	ERV3-1	endogenous retrovirus group 3, member 1 [Source:HGNC Symbol;Acc:3454]
ENSG00000213563	1784.92405290657	989.159014380035	0.85159	0.0013329	0.03317	C8orf82	chromosome 8 open reading frame 82 [Source:HGNC Symbol;Acc:33826]
ENSG00000213585	10128.4597910978	18362.9037575039	-0.85838	0.00067532	0.019519	VDAC1	voltage-dependent anion channel 1 [Source:HGNC Symbol;Acc:12669]
ENSG00000213707	13.0502306340873	281.989782103713	-4.4335	4.2627e-26	9.7264e-23	HMGB1P10	high mobility group box 1 pseudogene 10 [Source:HGNC Symbol;Acc:4994]
ENSG00000213719	1785.57611483405	849.471215664746	1.0718	5.8475e-05	0.002679	CLIC1	chloride intracellular channel 1 [Source:HGNC Symbol;Acc:2062]
ENSG00000213722	2210.60077158664	1134.23748073533	0.96272	0.00029399	0.010105	DDAH2	dimethylarginine dimethylaminohydrolase 2 [Source:HGNC Symbol;Acc:2716]
ENSG00000213741	9501.2784364847	21959.1482959837	-1.2086	2.4207e-06	0.00017891	RPS29	ribosomal protein S29 [Source:HGNC Symbol;Acc:10419]
ENSG00000213892	75.0873022194366	12.2979304640586	2.6102	9.7668e-06	0.00059439	CEACAM16	carcinoembryonic antigen-related cell adhesion molecule 16 [Source:HGNC Symbol;Acc:31948]
ENSG00000214402	270.366501348514	78.790357133107	1.7788	0.00011144	0.0045565	LCNL1	lipocalin-like 1 [Source:HGNC Symbol;Acc:34436]
ENSG00000214456	3797.62831931217	2121.21474859339	0.84021	0.00094521	0.025242	PLIN5	perilipin 5 [Source:HGNC Symbol;Acc:33196]
ENSG00000214548	11169.700882127	3911.89691842768	1.5137	3.7547e-09	5.8676e-07	MEG3	maternally expressed 3 (non-protein coding) [Source:HGNC Symbol;Acc:14575]
ENSG00000214706	1602.52603868122	2951.01109710521	-0.88086	0.00074507	0.021008	IFRD2	interferon-related developmental regulator 2 [Source:HGNC Symbol;Acc:5457]
ENSG00000214787	105.201952026315	41.7514884635833	1.3333	0.0017963	0.041903	MS4A4E	membrane-spanning 4-domains, subfamily A, member 4E [Source:HGNC Symbol;Acc:14284]
ENSG00000214814	24.8817491113943	0.648925200839529	5.2609	6.2782e-05	0.0028445	FER1L6	fer-1-like 6 (C. elegans) [Source:HGNC Symbol;Acc:28065]
ENSG00000214970	28.8934886722313	94.6916842475074	-1.7125	0.00018393	0.0068659	CTC-297N7.7	-
ENSG00000215124	15.4432045613359	0	Inf	0.00081773	0.022726	RP3-420J14.1	-
ENSG00000215187	308.92464436152	7224.38062995116	-4.5475	6.6729e-54	8.2032e-50	FAM166B	family with sequence similarity 166, member B [Source:HGNC Symbol;Acc:34242]
ENSG00000215375	1936.66562565912	332.334277084279	2.5429	1.1879e-19	9.5239e-17	MYL5	myosin, light chain 5, regulatory [Source:HGNC Symbol;Acc:7586]
ENSG00000215861	3909.21502421892	11472.3227957031	-1.5532	4.3244e-06	0.00029422	WI2-1896O14.1	-
ENSG00000216921	346.459019608061	93.3305371420435	1.8923	1.9692e-05	0.001102	AC131097.4	Protein LOC285095 [Source:UniProtKB/TrEMBL;Acc:B5MC26]
ENSG00000218891	2100.22506311835	3639.78762244139	-0.79331	0.0019581	0.045135	ZNF579	zinc finger protein 579 [Source:HGNC Symbol;Acc:26646]
ENSG00000219545	105.220503752671	232.879840821041	-1.1462	0.00081843	0.022729	AC006465.3	Uncharacterized protein [Source:UniProtKB/TrEMBL;Acc:C9J7I0]
ENSG00000220842	12.7415269077698	50.0675049079848	-1.9743	0.00089529	0.024361	RP11-572P18.1
ENSG00000221823	590.196553008388	1242.69103270249	-1.0742	6.7077e-05	0.0030119	PPP3R1	protein phosphatase 3, regulatory subunit B, alpha [Source:HGNC Symbol;Acc:9317]
ENSG00000221926	572.38768206105	233.245193708243	1.2951	8.6476e-05	0.0036785	TRIM16	tripartite motif containing 16 [Source:HGNC Symbol;Acc:17241]
ENSG00000221983	14676.7892691114	26052.5710656033	-0.82789	0.0011542	0.029536	UBA52	ubiquitin A-52 residue ribosomal protein fusion product 1 [Source:HGNC Symbol;Acc:12458]
ENSG00000221986	88.8042886482039	19.4361076732935	2.1919	1.3539e-05	0.00079131	MYBPHL	myosin binding protein H-like [Source:HGNC Symbol;Acc:30434]
ENSG00000222009	174.775997461772	79.0356988537958	1.1449	0.0019822	0.045576	BTBD19	BTB (POZ) domain containing 19 [Source:HGNC Symbol;Acc:27145]
ENSG00000222041	182.436526559351	59.8831634941406	1.6072	2.0809e-05	0.0011454	LINC00152	long intergenic non-protein coding RNA 152 [Source:HGNC Symbol;Acc:28717]
ENSG00000223403	134.317692630106	47.6986619555373	1.4936	0.00027868	0.0096778	MEG9	maternally expressed 9 (non-protein coding) [Source:HGNC Symbol;Acc:43874]
ENSG00000223764	42.7203765778454	6.68446150741353	2.676	0.00038876	0.012604	RP11-54O7.3	-
ENSG00000223768	60.4207549296274	17.7412560325208	1.7679	0.0018189	0.042376	LINC00205	long intergenic non-protein coding RNA 205 [Source:HGNC Symbol;Acc:16420]
ENSG00000224152	115.260353006875	250.967965870985	-1.1226	0.00084561	0.02336	AC009506.1	-
ENSG00000224177	19.6302966895544	0.648925200839529	4.9189	0.00056094	0.016888	LINC00570	long intergenic non-protein coding RNA 570 [Source:HGNC Symbol;Acc:43717]
ENSG00000224609	19.8315479168916	94.8051131729627	-2.2572	2.7153e-06	0.00019713	RP11-470E16.1
ENSG00000224982	731.112863420318	2081.46395651418	-1.5094	0.0010585	0.027629	TMEM233	transmembrane protein 233 [Source:HGNC Symbol;Acc:37219]
ENSG00000225077	25.2793536103358	0	Inf	0.00066159	0.019197	LINC00337	long intergenic non-protein coding RNA 337 [Source:HGNC Symbol;Acc:28620]
ENSG00000225083	25.1929018155784	95.4791044846375	-1.9222	3.5543e-05	0.0017762	GRTP1-AS1	GRTP1 antisense RNA 1 [Source:HGNC Symbol;Acc:39917]
ENSG00000225173	25.9671101092386	0	Inf	6.3849e-06	0.00041457	XXbac-BPG308K3.5	-
ENSG00000225217	635.459357420908	284.328239557661	1.1602	0.0010653	0.027767	HSPA7	heat shock 70kDa protein 7 (HSP70B) [Source:HGNC Symbol;Acc:5240]
ENSG00000225511	66.736567645089	4.20218962951074	3.9893	1.5838e-08	2.1553e-06	LINC00475	long intergenic non-protein coding RNA 475 [Source:HGNC Symbol;Acc:23569]
ENSG00000225746	77.8148785329585	22.9893721019647	1.7591	0.00052943	0.016163	AL132709.5	-
ENSG00000226025	69.3048941397191	21.3512349239197	1.6986	0.0014255	0.035003	LGALS17A
ENSG00000226145	65.3845043293726	18.5603246215433	1.8167	0.00092493	0.024899	AC022596.6	-
ENSG00000226562	21.1811622547414	1.89006113979093	3.4863	0.0021115	0.047656	RP11-255A11.21	-
ENSG00000226742	95.8918606794592	207.351482378446	-1.1126	0.0015619	0.037601	HSBP1L1	heat shock factor binding protein 1-like 1 [Source:HGNC Symbol;Acc:37243]
ENSG00000226900	59.7774488170366	8.57452264720446	2.8015	1.1753e-05	0.0007014	RP11-432J24.5	-
ENSG00000227051	1363.60035179535	291.106383267359	2.2278	1.6891e-13	5.3702e-11	C14orf132	chromosome 14 open reading frame 132 [Source:HGNC Symbol;Acc:20346]
ENSG00000227128	503.66554089912	1014.59242776695	-1.0104	0.00021225	0.0077427	RP11-324L3.3
ENSG00000227496	307.933082092033	61.3260911731674	2.328	2.8552e-11	6.0518e-09	RP11-145A3.1	-
ENSG00000227698	21.6911172083962	1.2411359389514	4.1274	0.0007528	0.02121	AP001619.2	-
ENSG00000228050	25.5250552239851	0.648925200839529	5.2977	4.9957e-05	0.0023411	TOP3BP1	topoisomerase (DNA) III beta pseudogene 1 [Source:HGNC Symbol;Acc:11994]
ENSG00000229117	30738.5889798262	55258.0147734862	-0.84613	0.00090736	0.024533	RPL41	ribosomal protein L41 [Source:HGNC Symbol;Acc:10354]
ENSG00000229323	30.0443007606103	2.48227187790279	3.5974	0.00020098	0.0073751	RP11-175B12.2	-
ENSG00000229659	42.2314223284134	424.071489882284	-3.3279	1.3478e-21	1.462e-18	RP11-345K20.2	-
ENSG00000229980	143.709337815986	331.962341956021	-1.2079	0.0001248	0.0049683	TOB1-AS1	TOB1 antisense RNA 1 [Source:HGNC Symbol;Acc:44340]
ENSG00000230202	155.021105428172	3.13119707874232	5.6296	0.00039308	0.012694	RP11-632C17__A.1
ENSG00000230387	48.4793349754736	4.20218962951074	3.5282	4.7745e-06	0.00032074	RP4-737E23.2	-
ENSG00000230438	192.654177358802	21.3261688130844	3.1753	1.4365e-13	4.7301e-11	RP11-420G6.4	-
ENSG00000230453	102.366923213813	25.7301501826705	1.9922	0.00045414	0.01426	ANKRD18B	ankyrin repeat domain 18B [Source:HGNC Symbol;Acc:23644]
ENSG00000230812	30.1097518511451	124.542243486126	-2.0483	0.00091703	0.024704	RP4-794H19.4	-
ENSG00000231290	84.4603956789602	19.744746097767	2.0968	4.174e-05	0.0020123	APCDD1L-AS1	APCDD1L antisense RNA 1 (head to head) [Source:HGNC Symbol;Acc:27152]
ENSG00000231389	1879.76520706303	495.641889232593	1.9232	1.4644e-12	3.8302e-10	HLA-DPA1	major histocompatibility complex, class II, DP alpha 1 [Source:HGNC Symbol;Acc:4938]
ENSG00000231437	135.578406195332	53.7909127248389	1.3337	0.00092916	0.024958	RP11-88H9.1	-
ENSG00000231500	17417.9053925956	32145.8839104649	-0.88406	0.00050942	0.015674	RPS18	ribosomal protein S18 [Source:HGNC Symbol;Acc:10401]
ENSG00000232237	147.80752917158	28.5210604850469	2.3736	2.7764e-08	3.5553e-06	ASCL5	achaete-scute complex homolog 5 (Drosophila) [Source:HGNC Symbol;Acc:33169]
ENSG00000232320	50.937759993257	1.7766322143356	4.8415	4.028e-08	5.0018e-06	AC009299.5	-
ENSG00000232445	1.63976633781107	22.7057997883264	-3.7915	0.00035052	0.011657	RP11-132A1.4	-
ENSG00000232480	158.438887218463	35.7093699159522	2.1496	4.8433e-05	0.0022783	RP11-224O19.2
ENSG00000232533	128.329135367318	43.7800446396649	1.5515	0.00045495	0.014267	AC093673.5	-
ENSG00000232818	47.2396221144706	11.3403668387456	2.0585	0.0013855	0.034201	RPS2P32	ribosomal protein S2 pseudogene 32 [Source:HGNC Symbol;Acc:30518]
ENSG00000232855	44.8441992093555	4.90782929307793	3.1918	2.7083e-05	0.0014228	AF131217.1	-
ENSG00000233117	347.285025221632	104.979542405263	1.726	1.9427e-07	1.994e-05	LINC00702	long intergenic non-protein coding RNA 702 [Source:HGNC Symbol;Acc:44676]
ENSG00000233393	56.4324650508797	3.13119707874232	4.1717	5.7594e-08	6.8079e-06	AP000688.29
ENSG00000233593	68.065181278716	173.046809548571	-1.3462	0.0002647	0.0092777	RP4-665J23.1
ENSG00000233695	239.699895179535	62.4537981866635	1.9404	3.2055e-07	3.0985e-05	GAS6-AS1	GAS6 antisense RNA 1 [Source:HGNC Symbol;Acc:39826]
ENSG00000234171	64.9844508525646	162.393598503615	-1.3213	0.00053969	0.016395	AC108488.3	-
ENSG00000234665	15.2209526297759	0	Inf	0.00087381	0.023933	RP11-262H14.3	-
ENSG00000234880	23.8198377956393	1.18442147622374	4.3299	0.00036275	0.011977	LINC00163	long intergenic non-protein coding RNA 163 [Source:HGNC Symbol;Acc:33165]
ENSG00000235034	138.125731985739	7.81216852090961	4.1441	1.2102e-14	4.6981e-12	C19orf81	chromosome 19 open reading frame 81 [Source:HGNC Symbol;Acc:40041]
ENSG00000235295	153.079982297643	702.653084834674	-2.1985	2.7534e-13	8.3235e-11	XXbac-B476C20.17	-
ENSG00000235385	20.5613058242399	0	Inf	7.5685e-05	0.0032994	GS1-600G8.5	-
ENSG00000235568	106.883719772571	27.2482761942031	1.9718	2.0257e-05	0.0011282	NFAM1	NFAT activating protein with ITAM motif 1 [Source:HGNC Symbol;Acc:29872]
ENSG00000235706	167.814429655853	333.443500227997	-0.99058	0.0017199	0.040634	DICER1-AS1	DICER1 antisense RNA 1 [Source:HGNC Symbol;Acc:43017]
ENSG00000236279	20.4724050516159	182.326971859343	-3.1548	9.7108e-14	3.2558e-11	CLEC2L	C-type lectin domain family 2, member L [Source:HGNC Symbol;Acc:21969]
ENSG00000236383	50.2969028585327	12.1845015386033	2.0454	0.0013419	0.033327	LINC00854	long intergenic non-protein coding RNA 854 [Source:HGNC Symbol;Acc:43658]
ENSG00000236609	1060.70730620163	1971.19959827401	-0.89405	0.00061636	0.0182	ZNF853	zinc finger protein 853 [Source:HGNC Symbol;Acc:21767]
ENSG00000236824	485.986163251561	134.301187609554	1.8554	1.9694e-09	3.2425e-07	BCYRN1	brain cytoplasmic RNA 1 [Source:HGNC Symbol;Acc:1022]
ENSG00000237149	59.3798443180951	16.3049105945511	1.8647	0.0010245	0.026912	ZNF503-AS2	ZNF503 antisense RNA 2 [Source:HGNC Symbol;Acc:23525]
ENSG00000237159	9.90404911740119	72.0425989219087	-2.8628	6.0348e-07	5.363e-05	RP11-296L22.4
ENSG00000237172	271.975471070636	130.986682660514	1.0541	0.0015938	0.038169	B3GNT9	UDP-GlcNAc:betaGal beta-1,3-N-acetylglucosaminyltransferase 9 [Source:HGNC Symbol;Acc:28714]
ENSG00000237310	94.9398508405509	34.6383773651838	1.4546	0.0013975	0.034429	GS1-124K5.4	-
ENSG00000237372	0	67.7454642367207	-Inf	0.00060159	0.017849	RP11-316P17.2	-
ENSG00000237499	136.109361853209	51.1701458106456	1.4114	0.00042921	0.013693	RP11-356I2.4	-
ENSG00000237512	79.9621508465578	5.67018341937278	3.8178	1.5642e-09	2.6342e-07	UNC5B-AS1	UNC5B antisense RNA 1 [Source:HGNC Symbol;Acc:45096]
ENSG00000237560	64.2361412188602	3.78012227958185	4.0869	4.2372e-05	0.0020347	AC004562.1	-
ENSG00000237649	50.4512547216915	9.81565858615585	2.3617	0.00031831	0.010742	KIFC1	kinesin family member C1 [Source:HGNC Symbol;Acc:6389]
ENSG00000237697	44.2008930967647	187.09630611613	-2.0816	7.5042e-08	8.5418e-06	LINC00312	long intergenic non-protein coding RNA 312 [Source:HGNC Symbol;Acc:6662]
ENSG00000237742	30.9308595089839	122.822325734518	-1.9895	0.0022219	0.049683	RP11-624M8.1	-
ENSG00000238005	20.8045584600227	1.2411359389514	4.0672	0.0010477	0.027385	RP11-443B7.1	-
ENSG00000238042	21.3145134136774	0.592210738111868	5.1696	0.0002846	0.0098555	RP11-815M8.1	-
ENSG00000239998	27.6513268333617	3.18791154146998	3.1167	0.00091657	0.024704	LILRA2	leukocyte immunoglobulin-like receptor, subfamily A (with TM domain), member 2 [Source:HGNC Symbol;Acc:6603]
ENSG00000240038	518.009730691989	1175.59043713233	-1.1823	0.0015862	0.038035	AMY2B	amylase, alpha 2B (pancreatic) [Source:HGNC Symbol;Acc:478]
ENSG00000240184	559.553396521499	297.342448460615	0.91215	0.0020802	0.047123	PCDHGC3	protocadherin gamma subfamily C, 3 [Source:HGNC Symbol;Acc:8716]
ENSG00000240990	60.8418091106582	188.847872219631	-1.6341	1.105e-05	0.00066266	HOXA11-AS	HOXA11 antisense RNA [Source:HGNC Symbol;Acc:24957]
ENSG00000241839	576.191863557526	296.84518277818	0.95684	0.0010474	0.027385	PLEKHO2	pleckstrin homology domain containing, family O member 2 [Source:HGNC Symbol;Acc:30026]
ENSG00000242259	1059.50224781548	2134.31732031097	-1.0104	0.00011443	0.0046426	C22orf39	chromosome 22 open reading frame 39 [Source:HGNC Symbol;Acc:27012]
ENSG00000242265	585.337807129757	138.068145407021	2.0839	1.5389e-11	3.3783e-09	PEG10	paternally expressed 10 [Source:HGNC Symbol;Acc:14005]
ENSG00000242574	297.685674773469	146.42897468543	1.0236	0.0014527	0.035505	HLA-DMB	major histocompatibility complex, class II, DM beta [Source:HGNC Symbol;Acc:4935]
ENSG00000243429	0.797657975749535	20.6205291495172	-4.6922	0.00019141	0.0070947	GS1-388B5.4	-
ENSG00000243449	91.0219100080711	19.9399555967853	2.1906	1.8642e-05	0.001048	C4orf48	chromosome 4 open reading frame 48 [Source:HGNC Symbol;Acc:34437]
ENSG00000244242	201.477763434092	48.2974549347063	2.0606	1.2527e-05	0.00073849	IFITM10	interferon induced transmembrane protein 10 [Source:HGNC Symbol;Acc:40022]
ENSG00000244482	57.0547704592478	4.85111483035027	3.556	7.3381e-07	6.413e-05	LILRA6	leukocyte immunoglobulin-like receptor, subfamily A (with TM domain), member 6 [Source:HGNC Symbol;Acc:15495]
ENSG00000244509	385.154002854446	124.610859577574	1.628	4.8491e-07	4.3618e-05	APOBEC3C	apolipoprotein B mRNA editing enzyme, catalytic polypeptide-like 3C [Source:HGNC Symbol;Acc:17353]
ENSG00000244998	276.026763062052	112.174434077225	1.2991	0.00011024	0.0045122	CTD-3064M3.4	-
ENSG00000245910	1900.73146431981	4822.75851684868	-1.3433	0.00062773	0.018491	SNHG6	small nucleolar RNA host gene 6 (non-protein coding) [Source:HGNC Symbol;Acc:32965]
ENSG00000246022	25.8782093366146	93.2553388095377	-1.8494	0.00010147	0.0042158	ALDH1L1-AS2	ALDH1L1 antisense RNA 2 [Source:HGNC Symbol;Acc:42446]
ENSG00000246223	31.9507694162934	4.85111483035027	2.7195	0.0014095	0.034681	C14orf64	chromosome 14 open reading frame 64 [Source:HGNC Symbol;Acc:20111]
ENSG00000248144	480.149508874065	952.618674246339	-0.98842	0.00037974	0.012372	ADH1C	alcohol dehydrogenase 1C (class I), gamma polypeptide [Source:HGNC Symbol;Acc:251]
ENSG00000248275	740.228010376859	1566.51940323101	-1.0815	5.1459e-05	0.0024052	CTC-338M12.3
ENSG00000248461	0.42105418103077	36.1881517286088	-6.4254	1.9822e-08	2.6016e-06	CTD-2207A17.1	-
ENSG00000248514	146.853070354805	450.197378450655	-1.6162	0.00014812	0.005702	CTC-338M12.1	-
ENSG00000248587	19.5858463032424	190.883010636769	-3.2848	1.1993e-14	4.6981e-12	GDNF-AS1	GDNF antisense RNA 1 (head to head) [Source:HGNC Symbol;Acc:43592]
ENSG00000248636	64.6967478304699	166.148654672361	-1.3607	0.001753	0.041232	RP11-768F21.1	-
ENSG00000249628	57.1202215497825	3.60997889139887	3.9839	1.2995e-07	1.3772e-05	RP3-340I3.1	-
ENSG00000249825	433.345634807825	28.9431278349757	3.9042	8.4648e-26	1.6431e-22	CTD-2201I18.1	-
ENSG00000249852	42.3647734873494	5.61346895664512	2.9159	0.00011223	0.0045735	AC145676.2	Uncharacterized protein [Source:UniProtKB/TrEMBL;Acc:D6RDK7]
ENSG00000249859	48.5682357480977	7.02474828377949	2.7895	5.4122e-05	0.0025013	PVT1	Pvt1 oncogene (non-protein coding) [Source:HGNC Symbol;Acc:9709]
ENSG00000249992	439.829453157068	58.535180870791	2.9096	1.9164e-17	1.1219e-14	TMEM158	transmembrane protein 158 (gene/pseudogene) [Source:HGNC Symbol;Acc:30293]
ENSG00000250003	1.63976633781107	59.6061734215594	-5.1839	1.8233e-06	0.00013951	CTD-2116N24.1	-
ENSG00000250208	347.68507869844	105.269696959958	1.7237	1.441e-07	1.5184e-05	RP11-143E21.7	-
ENSG00000250251	510.779011590331	1193.10483531394	-1.2239	0.00066772	0.019344	PKD1P6	polycystic kidney disease 1 (autosomal dominant) pseudogene 6 [Source:HGNC Symbol;Acc:30070]
ENSG00000250305	230.633056468462	83.9501103879308	1.458	2.7823e-05	0.0014576	KIAA1456	KIAA1456 [Source:HGNC Symbol;Acc:26725]
ENSG00000250317	844.927354383119	1579.47942337802	-0.90255	0.00066376	0.019245	SMIM20	small integral membrane protein 20 [Source:HGNC Symbol;Acc:37260]
ENSG00000250479	10732.4535417503	18624.2793247251	-0.7952	0.0017905	0.041808	CHCHD10	coiled-coil-helix-coiled-coil-helix domain containing 10 [Source:HGNC Symbol;Acc:15559]
ENSG00000250978	27.7426765838523	128.063859562904	-2.2067	3.066e-07	2.9914e-05	RP11-357D18.1	-
ENSG00000251257	371.874173355199	44.2838925631567	3.07	1.2208e-15	5.628e-13	CTD-2263F21.1	-
ENSG00000251411	42.2968734189481	6.68446150741353	2.6617	0.00030577	0.010442	RP11-397E7.4	-
ENSG00000251576	19.2092425085236	0	Inf	0.00013714	0.0053465	RP11-536I6.1	-
ENSG00000251586	33.810338707798	3.72340781685419	3.1828	0.00023261	0.0083127	TET2-AS1	TET2 antisense RNA 1 [Source:HGNC Symbol;Acc:41125]
ENSG00000253123	88.6968361492237	14.8619829155244	2.5773	8.6458e-05	0.0036785	RP11-527N22.1	-
ENSG00000253183	53.6653363067789	0	Inf	5.9766e-11	1.2314e-08	RP4-701O16.5	-
ENSG00000253389	16.2408625370855	102.472204416525	-2.6575	2.1304e-06	0.00016002	RP11-930P14.1	-
ENSG00000253485	40.6595560590036	7.21995778279774	2.4935	0.00082647	0.0229	PCDHGA5	protocadherin gamma subfamily A, 5 [Source:HGNC Symbol;Acc:8703]
ENSG00000254343	178.735939702698	641.433840345904	-1.8435	6.6756e-10	1.1724e-07	RP11-760H22.2	-
ENSG00000254586	23.6420362503913	1.83334667706326	3.6888	0.00093965	0.025148	RP11-358H18.3	-
ENSG00000254614	123.260382446459	286.021828345041	-1.2144	0.00018676	0.0069431	AP003068.23	Uncharacterized protein [Source:UniProtKB/TrEMBL;Acc:E9PK70]
ENSG00000254682	148.495285670483	41.6881917597985	1.8327	9.1067e-06	0.00056069	RP11-660L16.2	-
ENSG00000254978	16.816268581275	0	Inf	0.00041494	0.013307	ALG1L9P	asparagine-linked glycosylation 1-like 9, pseudogene [Source:HGNC Symbol;Acc:44378]
ENSG00000254986	717.537983965376	371.156360209195	0.95103	0.00065215	0.018953	DPP3	dipeptidyl-peptidase 3 [Source:HGNC Symbol;Acc:3008]
ENSG00000255039	4.98475010396796	43.6666157142095	-3.1309	2.3393e-05	0.0012595	RP11-882G5.1	-
ENSG00000255495	34.1893914803833	117.138977833031	-1.7766	0.00064822	0.018883	AC145124.2
ENSG00000255772	176.036711026998	43.9185396759554	2.003	4.3354e-07	3.9973e-05	GS1-410F4.4
ENSG00000256053	863.072236598021	1535.3735192975	-0.83104	0.0019238	0.044456	APOPT1	apoptogenic 1, mitochondrial [Source:HGNC Symbol;Acc:20492]
ENSG00000256128	27.4735252881137	1.2411359389514	4.4683	7.6532e-05	0.0033245	RP11-173C20.2	-
ENSG00000257261	135.730309080624	328.98938663674	-1.2773	7.7406e-05	0.0033585	RP11-96H19.1
ENSG00000258424	14.5121954266504	78.4751364675763	-2.435	5.4707e-06	0.00035965	RP11-471B22.2
ENSG00000258584	27.8501290828325	79.7729868692554	-1.5182	0.0019724	0.045379	FAM181A-AS1	FAM181A antisense RNA 1 [Source:HGNC Symbol;Acc:20133]
ENSG00000258839	177.012170547996	22.5105902893081	2.9752	6.1937e-12	1.5028e-09	MC1R	melanocortin 1 receptor (alpha melanocyte stimulating hormone receptor) [Source:HGNC Symbol;Acc:6929]
ENSG00000258987	113.882391031203	332.69962997148	-1.5467	2.0162e-06	0.00015268	RP11-131H24.4	Uncharacterized protein [Source:UniProtKB/TrEMBL;Acc:G3V2G4]
ENSG00000259065	92.9913807764224	214.464593476846	-1.2056	0.00059027	0.017627	RP5-1021I20.1	-
ENSG00000259675	0.797657975749535	33.4790219997953	-5.3913	0.00035964	0.011885	RP11-507B12.1	-
ENSG00000260193	56.233662801409	15.1455552291627	1.8925	0.0015402	0.037175	RP11-83N9.5	-
ENSG00000260314	327.086669421488	134.124461980314	1.2861	7.2344e-05	0.0031983	MRC1	mannose receptor, C type 1 [Source:HGNC Symbol;Acc:7228]
ENSG00000260337	55.0173996224952	8.68795157265978	2.6628	4.6433e-05	0.0022011	RP11-386M24.6	-
ENSG00000260442	142.090572182398	356.949884735568	-1.3289	0.00037648	0.012298	RP11-22P6.3	-
ENSG00000260460	25.5250552239851	2.96105369055934	3.1077	0.0019978	0.045877	RP11-284F21.8	-
ENSG00000260542	345.881164586005	7.78710241007434	5.473	5.2199e-15	2.07e-12	RP13-379O24.2	-
ENSG00000260604	82.3131233653609	29.138337333994	1.4982	0.0019676	0.045296	RP1-140K8.5	-
ENSG00000260807	674.577843826191	122.960820770808	2.4558	1.4615e-15	6.5731e-13	RP11-161M6.2	-
ENSG00000260931	22.0022699125802	104.684068462903	-2.2503	0.0012674	0.031818	RP11-65L3.1
ENSG00000261087	127.091871484182	277.93266975155	-1.1289	0.00059764	0.017754	KB-1460A1.5
ENSG00000261115	1099.62735914216	249.416928654167	2.1404	2.6015e-09	4.1897e-07	TMEM178B	transmembrane protein 178B [Source:HGNC Symbol;Acc:44112]
ENSG00000261143	36.9355195202614	1.2411359389514	4.8953	2.0421e-06	0.00015411	RP11-114H24.5
ENSG00000261556	84.9283492241695	277.989384214278	-1.7107	4.9229e-07	4.4067e-05	RP11-296I10.6
ENSG00000261616	127.400575210499	364.988911107388	-1.5185	5.8892e-05	0.0026947	RP11-6O2.3
ENSG00000261863	46.3506143882305	128.032211211012	-1.4658	0.0003677	0.012086	RP11-141J13.5	-
ENSG00000262179	70.6594064333019	7.92559744636493	3.1563	4.3584e-07	4.0085e-05	RP1-302G2.5	-
ENSG00000262655	87.5670247650674	15.3156986173456	2.5154	2.6021e-06	0.00019003	SPON1	spondin 1, extracellular matrix protein [Source:HGNC Symbol;Acc:11252]
ENSG00000262681	34.4980952067008	3.66669335412653	3.234	0.00019659	0.0072503	RP11-311F12.1	-
ENSG00000262855	23.3098828419845	102.989216822131	-2.1435	4.3568e-06	0.00029536	RP11-46I8.4
ENSG00000263528	60.7319076338114	13.9044192902113	2.1269	0.00035041	0.011657	IKBKE	inhibitor of kappa light polypeptide gene enhancer in B-cells, kinase epsilon [Source:HGNC Symbol;Acc:14552]
ENSG00000264151	22.423324093611	1.2411359389514	4.1753	0.00059752	0.017754	RP11-739N10.1
ENSG00000264424	592.010263032291	141.684706539477	2.0629	6.2707e-05	0.0028445	MYH4	myosin, heavy chain 4, skeletal muscle [Source:HGNC Symbol;Acc:7574]
ENSG00000265142	2639.00365769894	5198.51433590057	-0.97811	0.0001566	0.0059725	hsa-mir-133a-1	hsa-mir-133a-1 [Source:miRBase;Acc:MI0000450]
ENSG00000265190	71.4546154311849	0.648925200839529	6.7828	7.7192e-13	2.1088e-10	ANXA8	annexin A8 [Source:HGNC Symbol;Acc:546]
ENSG00000265215	5.16255164921598	60.1918019186142	-3.5434	7.164e-08	8.2308e-06	MIR4269	microRNA 4269 [Source:HGNC Symbol;Acc:38291]
ENSG00000266028	604.390248797255	304.702164133096	0.98808	0.00052403	0.016025	SRGAP2	SLIT-ROBO Rho GTPase activating protein 2 [Source:HGNC Symbol;Acc:19751]
ENSG00000266094	332.616028953957	136.801943357235	1.2818	6.713e-05	0.0030119	RASSF5	Ras association (RalGDS/AF-6) domain family member 5 [Source:HGNC Symbol;Acc:17609]
ENSG00000266265	29.5343458069555	111.311815507589	-1.9141	0.00041859	0.013389	KLF14	Kruppel-like factor 14 [Source:HGNC Symbol;Acc:23025]
ENSG00000267194	207.166372785453	443.595960370198	-1.0985	0.00028422	0.0098516	RP1-193H18.2	-
ENSG00000267414	68.0886309608053	162.141674541869	-1.2518	0.00091181	0.024636	RP11-456K23.1	-
ENSG00000267417	53.0430308984108	169.500127360957	-1.6761	1.3192e-05	0.00077351	CTC-239J10.1	-
ENSG00000267519	562.713231808809	288.529166333779	0.96368	0.00088964	0.02425	CTD-3252C9.4
ENSG00000267737	26.4560643586707	2.42555741517513	3.4472	0.00075432	0.02122	AC061992.2	-
ENSG00000267801	136.067360444764	9.28016231077165	3.874	1.1382e-13	3.7816e-11	RP11-552F3.9	-
ENSG00000268006	139.302442734074	290.457458066519	-1.0601	0.0010328	0.027091	PTOV1-AS1	PTOV1 antisense RNA 1 [Source:HGNC Symbol;Acc:44174]
ENSG00000268055	79.7213471886415	308.595715338134	-1.9527	7.9104e-09	1.1531e-06	AC067969.2	-
ENSG00000268297	59.8897992717499	10.521298249723	2.509	4.7235e-05	0.0022363	CLEC4GP1	C-type lectin domain family 4, member G pseudogene 1 [Source:HGNC Symbol;Acc:33502]
ENSG00000268621	28.514435899646	1.2411359389514	4.522	0.00035388	0.011747	AC006262.5	-
ENSG00000268996	292.450325100118	113.340371683671	1.3675	3.2617e-05	0.0016661	AL807752.1	Uncharacterized protein [Source:UniProtKB/TrEMBL;Acc:Q8WUC7]
ENSG00000269737	54.8395980772472	15.0070601928721	1.8696	0.0016046	0.038328	RP11-345P4.7	-
ENSG00000270110	10.9449597289335	45.0778950413439	-2.0422	0.0017568	0.041257	RP5-1139B12.4	-
ENSG00000270885	291.100710762268	939.193036768784	-1.6899	2.2553e-09	3.6881e-07	RASL10B	RAS-like, family 10, member B [Source:HGNC Symbol;Acc:30295]
ENSG00000271503	282.387026163825	103.039349043801	1.4545	1.4964e-05	0.00086503	CCL5	chemokine (C-C motif) ligand 5 [Source:HGNC Symbol;Acc:10632]
ENSG00000271579	94.8299493637042	6.62774704468587	3.8388	1.3889e-10	2.7393e-08	RP11-116D17.3
ENSG00000271605	51.7823173331851	11.6490052632191	2.1523	0.00072445	0.0206	MILR1	mast cell immunoglobulin-like receptor 1 [Source:HGNC Symbol;Acc:27570]
ENSG00000271776	35.4291043413863	6.26239415748464	2.5001	0.0012883	0.032167	-//-
ENSG00000271952	2.76957772196737	24.652575390845	-3.154	0.00097502	0.025907	-//-
ENSG00000272016	179.601497746848	69.0248307686217	1.3796	0.00018649	0.0069402	-//-
ENSG00000272106	307.163771754106	654.128772049057	-1.0906	0.00013218	0.0051695	-//-
ENSG00000272746	2.01637013252984	26.4041414943453	-3.7109	0.0008066	0.022485	-//-
ENSG00000272761	1248.81737946043	281.925222546535	2.1472	3.4961e-06	0.00024466	-//-
ENSG00000272872	50.3413532448447	5.5000400311898	3.1942	1.1001e-05	0.00066077	-//-
ENSG00000272975	609.092193834862	1653.57970112112	-1.4409	0.00044278	0.014017	-//-
ENSG00000273179	77.4592754424624	22.0001601247592	1.8159	0.00044218	0.01401	-//-
ENSG00000273237	24.5495957029876	75.6525778133075	-1.6237	0.0011261	0.028997	-//-
ENSG00000273424	5.8268584660295	34.9470157896574	-2.5844	0.00069631	0.019953	-//-
ENSG00000273812	72.5189757248065	186.283819768165	-1.3611	0.0002006	0.0073751	-//-
ENSG00000274286	300.426904857614	605.4277336342	-1.0109	0.00038442	0.012502	-//-
ENSG00000274750	0.797657975749535	20.5071002240619	-4.6842	0.00019446	0.0071933	-//-
ENSG00000275131	5014.63814268428	9338.13440354943	-0.89699	0.00049403	0.015268	-//-
ENSG00000275285	49.2769929512232	5.5000400311898	3.1634	1.4507e-05	0.00084255	-//-
ENSG00000276308	20.4279546653039	1.18442147622374	4.1083	0.001233	0.031121	-//-
ENSG00000276445	60.4466535895832	168.964631085573	-1.483	7.3791e-05	0.0032475	-//-
ENSG00000276600	236.922970523968	86.6777239865224	1.4507	3.6305e-05	0.0018093	-//-
ENSG00000276972	20.9379096189587	0.592210738111868	5.1439	0.00033458	0.011228	-//-
ENSG00000277734	134.18434147117	44.7626743758132	1.5838	0.0001525	0.0058404	-//-
ENSG00000277737	42.5635757368201	7.33338670825306	2.5371	0.00046206	0.014417	-//-
ENSG00000278869	115.056652801671	14.8936312674168	2.9496	7.8848e-06	0.00049371	-//-
ENSG00000278978	63.8126380599628	198.783541972299	-1.6393	7.979e-06	0.00049875	-//-
ENSG00000279484	84.264042407356	252.826378658884	-1.5852	3.9326e-06	0.00027109	-//-
ENSG00000279508	237.903328000699	30.6630455865837	2.9558	9.0107e-14	3.077e-11	-//-
ENSG00000279685	28.8934886722313	1.29785040167906	4.4765	4.7951e-05	0.0022643	-//-
ENSG00000279965	77.8593289192705	0.592210738111868	7.0386	8.4606e-14	2.9161e-11	-//-
Novel00010	15.3098534023999	0	Inf	0.00085086	0.02347	-//-
Novel00013	121.042761086592	22.8192287137817	2.4072	2.2984e-07	2.2909e-05	-//-
Novel00025	26.4091649944921	220.241623580617	-3.06	2.4182e-14	8.83e-12	-//-
Novel00026	51.8243187416305	8.68795157265978	2.5765	9.5014e-05	0.0039774	-//-
Novel00031	246.47386552874	97.0354610891196	1.3449	8.1301e-05	0.0034946	--	Retrotransposable element Tf2 155 kDa protein type 1 OS=Schizosaccharomyces pombe (strain 972 / ATCC 24843) GN=Tf2-1 PE=4 SV=1 [Rhizoctonia solani AG-1 IB]
Novel00039	24.6384964756116	224.759033875658	-3.1894	1.7837e-15	7.8313e-13	-//-
Novel00040	233.306386484206	8.99658999713334	4.6967	1.2036e-15	5.6189e-13	-//-
Novel00044	199.521946436364	83.9751764987661	1.2485	0.00044475	0.014055	--	Piso0_004782 [Millerozyma farinosa CBS 7064]>gi|359375717|emb|CCE86299.1| Piso0_004782 [Millerozyma farinosa CBS 7064]
Novel00051	207.386175739146	35.4007314914786	2.5505	1.2448e-10	2.4815e-08	-//-
Novel00076	81.9575202748649	26.29071256889	1.6403	0.00075806	0.021309	-//-
Novel00084	4.78594785449721	68.1806960687639	-3.8325	1.1827e-07	1.2791e-05	-//-
Novel00085	37.4689241560054	1.94677560251859	4.2665	5.9199e-06	0.00038574	-//-
Novel00086	42.6055771452656	0	Inf	3.3979e-06	0.00023939	-//-
Novel00102	47.3939739776294	7.08146274650715	2.7426	7.4532e-05	0.003268	-//-
Novel00106	8.21983239327811	50.3761433324583	-2.6156	5.3948e-05	0.0024995	-//-
Novel00107	98.8392399466746	3.66669335412653	4.7525	2.3101e-12	5.9164e-10	-//-
Novel00113	98.7737888561399	266.737380190152	-1.4332	2.5536e-05	0.0013531	-//-
Novel00116	41.9647200105414	4.90782929307793	3.096	6.7496e-05	0.0030228	-//-
Novel00127	8.10993091643137	57.1239015436566	-2.8163	0.0011032	0.028573	-//-
Novel00129	27.2981727207322	2.48227187790279	3.4591	0.0005609	0.016888	-//-
Novel00157	107.817177885123	1.18442147622374	6.5083	3.8251e-17	2.0745e-14	-//-
Novel00168	19.5413959169304	0	Inf	0.00011642	0.0047028	-//-
Novel00169	67.9552798018693	0	Inf	2.2264e-13	6.9001e-11	-//-
Novel00184	135.997011398496	47.7870247701573	1.5089	0.00016824	0.0063572	-//-
Novel00191	0.753207589437532	183.531140058738	-7.9288	4.364e-08	5.3118e-06	-//-
Novel00197	12.9613298614633	53.3939114857453	-2.0425	0.00058647	0.017542	-//-
Novel00205	15.0221503803052	0	Inf	0.0009923	0.026177	-//-
Novel00210	0.376603794718766	13.53906640301	-5.1679	0.0020638	0.046867	-//-
Novel00212	73.938939108924	13.4256374775547	2.4613	1.4615e-05	0.00084617	-//-
Novel00215	84.0837918842415	7.44681563370838	3.4971	5.343e-09	8.0429e-07	-//-
Novel00216	222.146521757312	475.612307967795	-1.0983	0.0014524	0.035505	-//-
Novel00217	17.9250792612085	60.6705837312707	-1.759	0.0012749	0.031876	-//-
Novel00221	54.6827972362219	2.36884295244747	4.5288	3.7437e-08	4.6961e-06	-//-
Novel00231	66.6032164861529	9.16673338531633	2.8611	3.567e-06	0.00024857	-//-
Novel00232	50.3389042669782	130.659560366263	-1.3761	0.00076391	0.021441	-//-
Novel00233	16.1075113781495	0	Inf	0.00058601	0.017542	-//-
Novel00254	29.8454985111396	0	Inf	1.2011e-06	9.8659e-05	-//-
Novel00260	159.711845673022	1.29785040167906	6.9432	2.0616e-18	1.3577e-15	-//-
Novel00263	33.4127342088565	104.702552332681	-1.6478	0.00017935	0.0067221	-//-
Novel00274	157.905482582719	28.8864133722481	2.4506	0.00068385	0.019703	-//-
Novel00278	52.4886255584441	10.2126598252495	2.3616	0.00017732	0.0066664	-//-
Novel00291	57.8968788213093	0.648925200839529	6.4793	1.2788e-10	2.5356e-08	-//-
Novel00298	30.1986526237691	144.538913545639	-2.2589	1.1439e-07	1.2445e-05	-//-
Novel00299	138.544337188903	51.1701458106456	1.437	0.00030681	0.010467	-//-
Novel00300	50.6056065848502	11.4788618750361	2.1403	0.0008716	0.023899	-//-
Novel00303	142.00412038764	8.26588422273089	4.1026	4.5993e-15	1.864e-12	-//-
Novel00312	49.8079486091007	9.67716354986527	2.3637	0.00023024	0.008268	-//-
Novel00317	113.17853178381	11.4537957642009	3.3047	2.0613e-10	3.8986e-08	-//-
Novel00318	270.934560459104	12.1594354277681	4.4778	3.5487e-24	5.949e-21	-//-
Novel00330	51.0501104479703	8.43602761091387	2.5973	7.4074e-05	0.0032561	-//-
Novel00347	120.56115377076	266.554072319855	-1.1447	0.00039041	0.01263	-//-
Novel00351	2.01637013252984	76.3265691249823	-5.2424	2.0047e-13	6.319e-11	-//-
Novel00354	15.3987541750239	0	Inf	0.0008286	0.022925	-//-
Novel00355	39.2630423569753	142.276917277589	-1.8575	4.7956e-06	0.00032157	-//-
Novel00359	20.7601080737107	83.3763835195971	-2.0058	0.00054796	0.016578	-//-
Novel00361	73.2956329963333	14.6100589537785	2.3268	3.4198e-05	0.0017206	-//-
Novel00364	250.39180636122	51.1952119214808	2.2901	5.6616e-10	1.0136e-07	-//-
Novel00379	70.9002100912181	0	Inf	6.7733e-14	2.4019e-11	-//-
Novel00381	15.1765022434639	0	Inf	0.0017471	0.041136	-//-
Novel00390	69.2418920270509	8.74466603538744	2.9852	1.1221e-06	9.3624e-05	-//-
Novel00402	32.1261219836749	2.42555741517513	3.7274	0.00010174	0.0042158	-//-
